# Supplementary material for: On the Origin and Propagation of the COVID-19 Outbreak in the Italian Province of Trento, a Tourist Region of Northern Italy
Source: Viruses. 2022 Mar 11;14(3):580. doi: 10.3390/v14030580 (PMC8951735; doi:10.3390/v14030580)
Supplement: Supplementary file 1 [file viruses-14-00580-s001.zip]

Archive with 6 entries (6 files):
- Supplementary Table S1-reads_per_amplicon_ALLDATA.xlsx
- Supplementary Table S2-samples_metadata.xlsx
- Supplementary Table S3-per_sample_stats.xlsx
- Supplementary Table S4-Number_of_sequences_for_each_Pangolin_lineage.xlsx
- Supplementary Table S5-merged_acknowledgement.pdf
- Supplementary_materials.pdf
