# Supplementary material for: On the Origin and Propagation of the COVID-19 Outbreak in the Italian Province of Trento, a Tourist Region of Northern Italy
Source: Viruses. 2022 Mar 11;14(3):580. doi: 10.3390/v14030580 (PMC8951735; doi:10.3390/v14030580)
Supplement: Supplementary file 1 [file viruses-14-00580-s001.zip › Supplementary Table S1-reads_per_amplicon_ALLDATA.xlsx]

## Sheet: ALL_DATA
Amplicon	Pool1-24all_NB01	Pool1-24all_NB02	Pool1-24all_NB03	Pool1-24all_NB04	Pool1-24all_NB05	Pool1-24all_NB06	Pool1-24all_NB07	Pool1-24all_NB08	Pool1-24all_NB09	Pool1-24all_NB10	Pool1-24all_NB11	Pool1-24all_NB12	Pool1-24all_NB13	Pool1-24all_NB14	Pool1-24all_NB15	Pool1-24all_NB16	Pool1-24all_NB17	Pool1-24all_NB18	Pool1-24all_NB19	Pool1-24all_NB20	Pool1-24all_NB21	Pool1-24all_NB22	Pool1-24all_NB23	Pool1-24all_NB24	Pool25-48_1and2_NB01	Pool25-48_1and2_NB02	Pool25-48_1and2_NB03	Pool25-48_1and2_NB04	Pool25-48_1and2_NB05	Pool25-48_1and2_NB06	Pool25-48_1and2_NB07	Pool25-48_1and2_NB08	Pool25-48_1and2_NB09	Pool25-48_1and2_NB10	Pool25-48_1and2_NB11	Pool25-48_1and2_NB12	Pool25-48_1and2_NB13	Pool25-48_1and2_NB14	Pool25-48_1and2_NB15	Pool25-48_1and2_NB16	Pool25-48_1and2_NB17	Pool25-48_1and2_NB18	Pool25-48_1and2_NB19	Pool25-48_1and2_NB20	Pool25-48_1and2_NB21	Pool25-48_1and2_NB22	Pool25-48_1and2_NB23	Pool25-48_1and2_NB24	Pool49-72_NB01
30-410	3239	3482	2954	2467	2873	3152	2785	3012	1972	3060	2256	3371	2822	3215	3291	3839	4210	2511	1921	3404	3320	935	3510	2723	5206	3275	4960	3638	4798	4538	3621	3118	4416	3969	3722	3936	3810	4213	2966	3954	3841	3809	5024	4737	3532	4022	3059	3095	4770
320-726	4757	4582	4354	4195	3910	5340	4147	5116	3638	4208	4309	4323	3724	4438	3719	5270	6076	3557	3789	5332	5287	6219	4672	4683	7465	5713	7638	7359	8902	6474	6886	6323	7302	6267	6139	6862	6009	5825	4280	6085	5952	6344	7175	6297	6393	7119	5611	7217	13814
642-1028	4174	3875	4304	3464	2947	4230	3520	4703	3154	3610	3578	4024	3169	4005	3953	4503	4908	3171	3459	4477	4486	4968	4195	4153	5863	4749	7147	5108	5237	4939	4075	4730	4962	4443	4402	3504	4163	4830	3658	4747	4460	4698	5898	5145	4670	5404	4032	5031	5251
943-1337	4350	4276	4033	3979	3755	4631	3834	4937	3198	3820	3796	4090	3430	4266	3602	4519	5367	3064	3464	4804	4757	5479	4442	4093	6093	5188	6688	5488	7135	5300	4646	4979	5461	4397	4800	5584	4773	5011	3820	4858	4629	5328	5927	5264	5426	5871	4431	6190	12274
1242-1651	503	603	656	723	666	600	566	1023	389	628	443	733	580	780	705	795	653	631	778	606	460	539	597	549	231	635	246	164	271	426	220	248	281	197	346	296	261	501	392	394	251	278	273	271	388	280	147	145	151
1573-1964	5338	5153	4634	4563	4572	5744	4676	5688	3984	4607	4454	4472	4162	4961	4260	5441	6041	3650	4279	5750	5779	7025	4893	4998	7540	6034	9170	6556	9532	6708	6506	6828	7406	5913	6300	6987	6569	5978	4686	6193	5633	6627	7854	6747	6987	7163	5600	7857	8687
1868-2264	3647	3735	4125	4227	3849	2743	2705	5580	2789	3882	2668	4511	3514	4232	4238	4121	3967	3216	4536	3828	3363	4187	3964	2472	1266	3321	1202	1038	1516	3328	1016	2035	1472	964	1955	1865	1938	2599	2148	2118	2065	1631	1761	2256	1749	2186	1051	660	494
2181-2592	1541	1508	1466	1544	1398	1116	1221	1827	988	1373	1004	1742	1188	1542	1510	1563	1319	1396	1383	1584	1191	1263	1308	959	921	1699	915	624	1215	941	729	667	981	696	995	1066	760	1367	1047	1118	629	847	1079	917	1170	914	506	675	624
2504-2902	2535	2494	2758	2765	2642	1996	1850	3687	1751	2114	1742	2672	2366	2792	2769	2720	2384	2172	3082	2754	2134	2162	2743	1639	668	2464	509	391	1182	1381	476	789	698	554	959	992	809	1590	1331	1269	882	940	1088	1299	1283	1175	467	435	83
2826-3210	2016	2066	2047	2151	1865	1554	1572	2607	1567	1841	1368	2337	1835	2092	2052	2161	1960	1835	1957	2071	1576	1723	1958	1234	1149	2144	864	594	1687	1608	799	1083	1216	941	1133	1442	1069	1797	1375	1461	1029	1136	1380	1420	1410	1178	542	900	1744
3144-3531	3972	3873	4066	3558	3906	4198	3517	4576	3067	3534	3433	3632	3281	3960	3722	4361	4729	2883	3572	4303	4190	5312	3943	3870	4445	4644	5401	2878	4199	4785	3636	4191	3837	3490	4013	4520	3909	4353	3392	4200	3926	4057	5130	4524	4323	4713	3304	3465	6313
3460-3853	1619	1798	1870	1812	1672	1368	1588	2076	1235	1435	1200	1916	1513	1791	1818	1676	1605	1612	1605	1818	1384	1478	1682	1174	1006	1628	652	497	1349	1090	627	852	699	602	915	1127	684	1344	1136	1140	853	888	1284	1083	1313	903	420	650	627
3771-4164	2587	2705	2238	2790	2909	2075	2070	3515	1675	35	2034	2485	2605	3179	2230	2643	2259	1683	2715	2658	2300	1167	2725	1579	1192	2345	1140	897	1242	2321	1050	1457	1124	869	1767	1641	1940	1731	1385	1603	1052	1204	955	1434	1655	2162	1570	660	188
4044-4424	4891	4588	4326	4549	4239	4933	3997	5321	3563	4413	3910	4405	3887	4705	3999	5081	5504	3865	4375	5288	5098	5193	4785	4262	6092	5383	6259	4719	6872	5482	5324	5100	5259	4409	4825	5339	5349	4866	3747	5099	4475	5165	5287	5126	5616	5887	4231	5340	6082
4294-4689	4360	4319	4650	4237	4258	4015	3412	5586	3393	4102	3660	4482	3579	4656	4351	4617	5037	3330	4330	4546	4455	4436	4551	3957	4257	4453	4113	3242	4215	4882	3225	3976	3849	3309	3907	4286	3961	4333	3466	4202	3813	3788	4592	4383	3845	4619	3073	2919	2698
4636-5017	4303	3853	3781	3793	3546	4032	3456	4852	3115	3932	3386	4040	3294	4020	3565	4401	4548	3215	3470	4439	4342	4599	4088	3697	3977	4441	2861	2432	4791	4701	3756	4019	4312	3214	4109	4256	4142	4375	3396	4207	3826	4035	3922	4189	4373	4493	3073	3605	4372
4939-5321	387	354	395	443	452	379	330	500	245	287	259	360	345	417	383	442	327	346	542	419	286	269	410	362	125	377	116	62	144	147	108	124	124	94	139	152	120	270	198	201	95	144	206	136	229	139	72	62	43
5230-5643	3167	3210	3298	3226	2930	2758	2612	4006	2455	3144	2293	3365	2754	3285	3023	3193	3260	2693	2639	3329	2929	3559	3264	2834	2147	3240	2153	1664	3063	3277	1862	2661	2266	1778	2301	2602	2328	2867	2402	2596	2405	2459	2696	2957	2805	2571	1622	2089	3240
5563-5957	3836	3727	3646	3508	3846	2937	3042	4692	2585	3534	3173	3334	3217	4136	3613	3652	4253	2586	3245	3822	3474	2776	3815	2549	2801	3284	2738	2270	1680	4594	2441	3810	3712	2434	3035	3131	3933	2758	2296	2874	3150	2630	2011	3243	2644	4340	3937	1148	733
5867-6272	1665	1594	1675	1653	1590	1193	1396	1977	1088	1500	1094	1766	1348	1606	1411	1548	1358	1442	1532	1606	1382	1536	1617	1135	991	1697	858	646	1760	1331	770	1099	938	783	1004	1249	930	1380	997	1231	956	1104	287	1278	1344	1129	579	808	787
6167-6548	8159	8390	7886	7906	8583	6413	6845	10007	5272	7536	6705	7200	7194	8731	7533	8477	8405	5818	7654	8300	7548	2823	8044	5450	5684	7200	6043	3884	4798	7308	4239	5261	5323	4263	6266	6736	6458	5629	5057	5679	4578	5616	4058	5257	6198	8241	6070	2699	1976
6466-6873	3684	3270	3472	3502	3360	3184	3191	4320	2618	3652	2868	3666	3179	3775	3204	3849	4060	2921	3046	3858	3611	3445	3445	3230	3257	3660	2024	2097	3899	4115	3264	3188	3560	2424	3338	3815	3554	3625	2818	3454	3334	3271	3629	3568	3759	3434	2102	2626	9779
6718-7117	417	424	514	451	589	307	307	507	278	386	292	660	419	511	495	519	365	401	514	446	334	256	425	372	212	430	150	105	225	206	146	145	165	115	162	279	126	355	281	229	168	227	199	156	248	198	101	147	107
7035-7415	1130	1135	1223	1685	1584	613	867	2126	810	1421	673	1766	1263	1655	1369	1358	1062	1059	1888	1094	689	722	1304	512	129	971	103	75	218	853	144	369	326	161	430	340	461	689	660	426	391	262	252	328	339	354	185	142	170
7305-7694	3779	3604	4081	3484	3898	4113	3623	4732	2823	3623	3438	3791	3251	4314	3628	4296	4657	2722	3324	4193	4005	4642	3983	3841	3738	4178	3842	2526	4067	4198	2641	3292	3258	2769	3511	4056	3106	4161	3321	3746	3444	3623	4211	4198	3605	4127	2788	2478	3167
7626-8019	1802	1797	1365	1962	1750	1663	1549	2144	1245	1405	1261	1536	1516	1796	1327	1845	1659	1207	1640	1724	1677	1704	1583	1367	1573	2067	970	1064	2130	1856	1091	1367	1424	1261	1603	1375	1491	1909	1426	1808	1311	1472	1863	1600	1983	1349	935	1205	1545
7943-8341	4354	4102	4246	3732	4202	4419	3671	4797	3233	3913	3631	3957	3604	4317	3950	4690	4727	3013	3444	4398	4477	4134	4203	3942	5150	4741	5455	4259	4262	5155	3566	4279	4272	3481	4472	4878	4457	4569	3458	4509	3836	4501	4501	4594	4443	5184	4089	3541	4143
8249-8661	1356	1149	1331	1384	1263	846	1035	1485	861	1231	798	1562	1101	1405	1260	1308	1086	1126	1268	1213	980	882	1280	828	638	1113	430	439	923	867	519	621	520	458	714	891	645	1035	905	900	666	748	987	840	920	656	374	508	878
8595-8983	2745	2909	2975	2785	2867	2066	2404	3381	2123	2614	2024	2680	2438	3004	2730	3033	2845	2130	2699	2831	2424	2080	2836	2030	1050	2254	819	778	946	2201	822	1542	1318	897	1569	1785	1599	2010	1712	1829	1488	1513	1110	1662	1649	1930	1110	351	139
8888-9271	3622	3260	3235	3346	3280	3441	2976	4040	2664	3050	2712	3093	2916	3533	2854	3825	3649	2598	2936	3655	3517	3519	3087	2848	3824	3880	2502	2698	4323	3837	3429	3148	3235	2944	3346	3610	3394	3899	2801	3532	2743	3483	3590	3565	3832	3536	2092	2991	10404
9204-9585	2287	1905	2107	2381	2265	2063	2014	2882	1532	2130	1819	2180	1893	2521	2051	2514	2662	1764	2331	2338	2185	1345	2542	1811	1132	2078	861	739	1183	2116	916	1381	1221	898	1518	1681	1548	1744	1459	1764	1227	1266	1303	1586	1555	1623	1096	529	234
9477-9858	4326	4282	3847	3908	3809	4476	3935	4599	3260	4157	3693	4000	3489	4292	3644	4771	5114	3288	3273	4725	4426	5207	4389	4343	5495	4999	5141	4213	7221	5525	4947	5486	5621	4464	5204	5677	5727	4981	3879	5216	4717	5420	5711	5347	5380	5664	4037	4469	9002
9784-10171	1605	1437	1815	1675	1778	1189	1223	2104	1169	1453	1065	1853	1429	1764	1703	1638	1447	1365	1641	1647	1224	1144	1793	1098	567	1440	457	437	673	990	362	592	563	376	728	921	699	1290	958	962	587	703	698	851	814	751	379	284	617
10076-10459	3852	3488	3419	3515	3458	3672	3099	4074	2703	3363	2883	3807	2931	3595	3131	3809	3743	2770	3199	4144	3455	3429	3422	3161	4233	4051	3589	2541	4921	3979	3923	3498	4018	3489	3782	4153	3796	4063	3147	3971	3216	3837	4091	3674	4356	4114	2687	3508	9931
10362-10763	2835	2486	2844	2770	2764	2865	2375	3427	2107	2559	2289	2669	2278	2866	2739	3029	3100	2045	2562	3119	2735	3148	3012	2673	2968	3354	3039	2501	2754	3413	2302	2814	2419	2028	2653	3125	2678	3129	2375	2864	2654	2949	3135	3241	3030	3039	2126	2445	2767
10666-11074	3555	3414	2705	3559	3291	3156	2749	4181	2458	2849	2556	2819	2942	3441	2537	3281	3414	2449	3128	3532	3302	2403	3089	2278	1949	3456	1237	1428	2433	3279	2061	2422	1961	1241	2731	2729	3014	2570	1909	2811	1928	2571	1731	2460	3219	2958	1945	1431	933
10999-11394	4178	4011	4254	3814	4029	4594	3967	4800	3220	3865	3848	3935	3394	4388	3804	4676	5125	2791	3426	4450	4734	5348	4097	4283	6042	4844	7001	5591	5669	5333	4496	5150	4713	4385	5025	5549	4896	4961	3704	4975	4483	5214	6226	5470	5068	5864	4196	3653	10196
11306-11693	4048	3767	3802	3483	3578	3800	3523	4355	3063	3873	3374	3782	3137	4060	3425	4270	4642	3152	3285	4261	4391	4433	3887	3651	4307	4254	3685	3076	5873	4170	3879	3952	3867	3158	3990	4659	3983	4400	3570	4217	3894	4272	5063	4129	4659	4323	2957	3441	6367
11555-11949	2141	2212	2616	2407	2552	2489	2450	2952	1634	2290	1991	2153	2132	2623	2245	2728	2411	1748	2098	2446	2003	1842	2243	2458	1550	2212	1708	1246	1728	1723	1453	1277	1229	1309	1681	1902	1483	2203	1987	2034	1273	1676	1750	1575	2037	1744	975	1104	1332
11863-12256	4571	4090	3925	3880	3667	5122	3765	4715	3222	3836	3905	4097	3475	4392	3559	4682	5278	3095	3676	4897	5152	5492	4223	4370	7759	5058	7965	7470	8715	6062	6578	5977	6984	6274	6045	6735	6356	5474	4120	5576	5219	6151	7465	5983	6416	6577	5506	8546	16406
12110-12490	3592	3409	3579	3113	3465	3702	2997	4123	2681	3314	3193	3545	2946	3786	3348	3898	4123	2708	3123	3852	3815	3745	3736	3492	3777	3986	3759	2951	3667	4093	2849	3546	3487	2690	3627	4077	3504	3952	3052	3620	3203	3620	3882	3945	3775	4073	3049	2694	2018
12417-12802	3440	3137	3163	3218	3014	3517	2772	3624	2403	2904	2736	3256	2582	3321	2553	3652	3736	2282	2752	3720	3409	3713	3170	3088	4087	4008	3510	3596	5621	4198	3948	316	3844	3320	3607	4255	3790	3790	2818	4010	3246	4006	4452	4049	4367	4154	2943	4601	6022
12710-13096	4919	4883	4504	4463	4565	5368	4090	5340	3846	4022	4496	3879	4102	4978	4134	5249	5093	3411	4215	5213	5796	5184	4964	4429	6561	5784	7821	6832	6507	6687	5405	6132	6133	5359	6719	5698	6349	6154	4260	5919	5465	6203	6536	6427	6218	6912	5203	5868	5112
13005-13385	4676	4106	4330	4979	4202	5067	3914	5832	3368	4087	3941	5134	3948	4992	3943	4750	5521	3019	4938	5068	4699	5571	4807	4261	9386	6113	9254	8629	9874	6955	8565	6947	7875	7350	6778	7107	7204	5722	4314	6034	6128	7207	8245	6974	7650	7037	7922	8633	10631
13307-13689	3165	2895	3234	3303	3129	2054	2317	4321	2350	3242	2213	3344	3029	3821	3299	3184	3357	940	3407	3038	2573	421	1289	2006	586	1780	347	484	749	2378	572	1493	1186	516	1301	1114	1708	1702	1338	1272	1554	1055	62	114	1175	1587	795	30	245
13599-13984	5986	5423	5420	5834	5497	4994	4490	7103	4411	5675	4328	6489	5013	6371	5017	6136	6285	4483	5765	5789	5066	6016	6112	4469	3231	5027	1650	2447	4388	5584	3942	4175	3912	2796	4129	3938	4819	5048	3754	3897	4085	3657	3571	4148	4606	4164	2996	2967	4195
13918-14299	4940	4761	5043	4279	4628	5080	3931	5320	3592	4319	4304	4635	3677	4693	4389	5300	5252	3411	3539	4907	5380	5571	4689	4614	5725	5337	6965	4479	5822	5294	4302	4842	4828	4558	4905	5697	4767	5150	3922	5260	4208	5192	5338	5190	5421	5803	4473	4311	6008
14207-14601	3522	3139	2799	3035	2964	3654	3113	3657	2626	3065	2941	3070	2653	3431	2681	3651	3993	2612	2861	3593	3809	3791	3656	3395	4403	3829	3206	3645	5992	4516	4030	4303	4370	3870	4108	4384	4396	4161	3290	4073	3822	4367	4878	4057	4707	4532	3513	3904	11183
14545-14926	4931	4443	4750	4372	4606	4821	4157	5375	3614	4410	4414	4645	3767	4855	4426	5151	5678	3260	4161	5015	5137	5201	4778	4650	5313	5224	5519	4791	5124	5463	3842	4617	4768	3788	4950	5510	4846	5438	4038	5125	4741	5002	5595	5323	5068	5397	3948	3770	6177
14865-15246	2939	2685	2925	2981	2776	2374	2447	3322	2066	2833	2055	2949	2372	3149	2773	2975	2909	2422	2558	3029	2354	2867	3025	2285	1410	2522	1121	1105	2399	2360	1409	1907	1534	1078	1789	1853	2074	2357	1933	2182	1964	2039	2393	2293	2369	2013	1172	1293	1646
15171-15560	3826	3719	3651	3697	3885	3689	3090	4488	2643	3280	3310	3619	3220	4020	3464	4184	4089	2554	3212	4037	4057	2085	3768	3022	2803	3489	3081	2112	2549	3958	2502	3039	2919	2030	3299	3280	3429	3063	2476	3113	2315	2931	2078	2937	3148	3823	3187	1553	716
15481-15886	4661	4079	4040	3955	3798	4897	3794	4817	3351	4013	3848	4164	3525	4373	3672	4893	5274	3104	3394	4681	5027	5357	4322	4333	6971	4812	5124	5282	8043	5276	5755	5308	5960	5433	5047	5553	5278	4952	3930	5048	4765	5522	6216	5486	5955	6007	5012	6391	13112
15827-16209	5166	4798	5381	4242	4464	5461	4248	5536	4080	4575	4616	4823	3847	5109	4726	5485	6316	3665	4201	5587	5783	6635	5003	5054	6599	5371	7147	6146	6380	6154	5389	5777	5883	5255	5769	6589	5438	5930	4567	5720	5569	6298	7474	6468	5656	6820	5333	5340	11299
16118-16510	2029	1786	1934	2143	1924	1292	1490	2285	1282	1826	1254	2413	1641	2283	1933	2063	1709	1455	1851	1749	1503	1592	1992	1153	784	1746	489	472	1118	1581	717	1110	827	656	1209	1174	1192	1768	1231	1254	976	976	1009	1228	1256	1104	608	546	523
16416-16833	1232	1085	1489	1336	1630	1200	1156	1553	927	1410	953	1448	1155	1678	1222	1569	1226	984	1261	1234	1007	1089	1235	1225	562	1066	597	332	714	858	515	485	493	418	750	743	630	1015	822	853	596	669	811	662	939	679	439	461	443
16748-17152	3586	3114	3235	3185	3097	3321	3123	3867	2674	3308	2604	3427	3051	3652	2891	3625	3976	2527	2733	3424	3544	3680	3364	3040	3062	3656	1663	2018	4212	4619	3131	3574	3638	2387	3417	3768	4164	3750	2829	3682	3537	3456	3302	3495	4224	3833	2802	2245	3208
17065-17452	4713	4749	4997	3997	4330	5576	4351	5529	4035	4432	4555	4532	3930	4714	4235	5397	6392	3601	3676	5267	6038	6509	4882	5387	8601	5692	10714	8829	7467	6748	7060	6933	7342	6570	6462	7407	6266	6031	4536	6218	6361	7334	8262	7107	6363	7737	6873	7523	8555
17381-17761	3735	3489	3555	3464	3404	3802	3091	4101	2944	3573	3167	3960	3096	3882	3363	3980	4373	2609	3286	4104	3806	4462	3855	3487	3727	4014	3278	3405	5060	4594	3653	4094	3828	3440	3622	4347	4079	3967	3172	3852	3800	3864	4874	4272	4312	4263	3196	4041	10673
17674-18062	4067	3976	4171	3877	3635	4460	3458	4575	3113	3740	3634	3871	3355	4191	3697	4239	4651	2710	3304	4352	4294	5180	3965	3932	5013	4663	5746	4127	5464	5522	4441	5027	4470	3928	4596	3971	4551	4686	3650	4439	4587	4656	5559	5135	4843	5318	4083	4332	6615
17966-18348	3712	3196	3495	3429	3187	3066	2890	3795	2528	3238	2659	3713	2897	3672	3208	3600	3599	2733	3092	3704	3234	3782	3774	2710	2738	3349	2197	2238	4150	3786	2653	3106	2872	2203	2912	3445	3074	3422	2742	3244	2952	3364	3661	3319	3554	3329	2148	2565	7067
18253-18672	4385	4130	4411	3740	3823	4518	3645	4661	3334	4089	4033	4341	3408	4392	3752	4536	5192	3123	3472	4524	4808	5202	4417	4179	6163	4686	7006	5485	5764	5343	4310	4810	4719	4248	4855	6041	4798	5200	3691	4984	4786	5739	6098	5491	5062	5670	4444	5223	10707
18596-18979	4847	4465	4423	4157	4049	5459	4188	4991	3696	4162	4438	4221	3667	4595	3762	5191	5810	3459	3694	5079	5495	6229	4569	4835	9188	5434	9154	9018	10172	6278	7683	6424	7230	6769	6271	6883	6513	5615	4356	5825	5746	6975	8141	6368	6829	6904	6330	9480	20606
18896-19297	4026	3625	4230	3577	3908	3917	3550	4511	3076	3661	3474	3977	3399	4208	3917	4376	4712	2966	3508	4169	4109	4478	4097	3521	4277	4267	4856	3151	4475	4666	3397	3906	3492	3142	3993	4784	4037	4601	3604	4174	3632	3966	4687	4315	3945	4268	2918	3007	7148
19204-19616	28	30	37	36	47	21	46	36	17	34	17	20	20	37	53	24	17	24	16	43	27	11	24	26	18	20	2	9	10	5	8	5	9	8	13	9	3	18	14	9	2	3	14	8	12	7	0	2	2
19548-19939	2537	2311	2735	2379	2675	2522	2441	2863	1904	2464	2125	2456	2196	2782	2414	2803	2684	1813	2258	2704	2501	2564	2593	2405	2133	2462	1840	1505	2245	2371	1684	1768	1433	1449	1916	2303	1686	2327	1762	2024	1608	2098	2227	2244	2370	2211	1407	1619	1522
19844-20255	926	947	986	868	970	554	1045	636	583	704	521	1113	732	1028	775	937	597	623	504	781	733	415	610	484	525	602	176	210	585	285	393	201	299	251	411	530	268	672	689	526	239	414	523	312	814	272	159	244	267
20172-20572	442	335	577	476	543	426	472	446	296	473	337	555	390	598	482	534	448	333	452	391	385	270	503	499	128	235	139	80	154	184	148	117	121	126	168	231	118	266	240	181	159	140	188	187	286	137	116	104	62
20472-20890	3021	2630	2645	2767	2701	2271	2510	2791	2043	2758	2191	2944	2360	2920	2448	3076	2827	2148	2251	2859	2613	2326	2672	2204	2890	2736	1403	1988	3470	2673	2357	2164	2057	2130	2615	3193	2365	3024	2285	2707	2275	2843	3126	2679	2635	2337	1454	1867	4316
20786-21169	2980	2788	2865	2953	3096	3121	2609	3480	2232	2868	2643	2962	2756	3424	2832	3442	3590	2067	2624	3155	3147	3077	3189	2934	3340	3488	3731	2490	4025	3980	2830	3251	3012	2680	3359	3681	3362	3817	2840	3498	3118	3451	3764	3476	3484	3428	2629	2875	5088
21075-21455	152	155	288	169	204	84	157	113	104	146	100	186	140	180	206	135	133	145	82	147	91	65	164	119	40	67	13	18	52	36	17	26	16	18	29	50	24	59	81	60	20	30	47	45	89	33	8	8	8
21357-21743	721	578	774	771	855	463	672	630	443	615	454	889	689	892	666	782	598	523	738	639	485	244	756	472	263	445	150	135	249	244	148	169	192	146	223	331	187	503	376	349	181	240	257	265	304	194	123	150	124
21658-22038	2958	2534	2803	2795	2659	2515	2601	3034	2307	2680	2229	3179	2365	2937	2477	3026	3080	2174	2578	2973	2737	2678	3051	2546	3067	2938	2366	2179	3624	2842	2467	2559	2122	2012	2214	3191	2469	3150	2316	2942	2542	2815	3533	3056	3043	2583	1801	2454	7321
21961-22346	2802	2571	2929	2808	2967	1748	2553	3272	1805	2805	1950	2767	2393	3262	2676	2799	2780	2113	2821	2657	2306	1663	2908	1879	727	1624	476	423	927	1695	645	1113	694	622	1292	1385	1305	1345	1469	1331	907	1050	743	1270	1563	1546	939	375	140
22262-22650	166	165	211	304	210	123	151	239	125	165	93	265	209	237	151	194	168	162	267	190	140	134	209	105	56	100	24	27	75	75	22	63	45	33	59	59	55	90	99	67	65	54	70	99	68	61	31	35	60
22516-22903	2330	2152	2484	2185	1845	1853	1924	2316	1384	2157	1815	2096	1871	2300	1643	2663	2072	1445	2017	2198	1880	2586	2087	2238	2170	2486	1813	1798	1788	2220	1739	2021	1546	1591	2136	2174	1719	2280	1378	2208	1522	1828	2204	2066	1893	1918	1350	1299	3673
22797-23212	2406	2025	2261	2623	2362	1708	1836	3193	1683	2688	1688	2686	2215	2758	2182	2061	2636	1829	2163	2474	2060	2871	2609	1613	1081	1839	866	1037	2081	2930	1054	2180	1594	1023	2191	1904	2718	2082	1675	1838	2341	1942	1585	2005	1826	2151	1203	867	1329
23122-23522	4521	4443	4881	4061	4151	5254	4324	5364	3639	4410	4419	4573	3823	4889	4450	5208	5716	3284	3922	5330	5634	6546	4649	5084	8306	5343	10658	7591	7260	6503	6618	6727	6926	6432	6428	7247	6116	5926	4499	6189	5899	6801	8274	6835	6401	6932	6466	7001	12945
23443-23847	2584	2312	2531	2614	2362	2141	2172	2567	1801	2283	1874	2673	2051	2493	2158	2458	2646	1876	2304	2695	2410	3118	2545	2047	2350	2401	1584	1984	3170	2749	2039	2544	1945	1825	2161	2478	2126	2458	1861	2219	2203	2550	3153	2731	2934	2351	1688	2177	3584
23789-24169	3609	3430	3962	3433	3574	3587	3368	4326	2967	3957	3329	4008	3095	4114	3772	4347	4363	2600	3016	4212	4017	4632	3832	3534	3236	3692	2857	2138	3564	4318	2429	3714	2652	2262	3678	4153	3321	3824	3190	3608	3311	3541	3529	3950	3453	3823	2231	2563	1827
24078-24467	3026	2707	2523	2977	2687	2963	2460	3245	2142	2421	2166	2439	2475	2896	2210	2905	2941	1854	2517	2945	2985	3358	2623	2309	3541	2998	1813	2334	4314	3763	3189	3175	3026	2648	3200	2910	3292	3241	2528	2848	2613	3032	3662	3206	3605	2894	2034	2600	3857
24391-24789	2539	2128	2664	2637	2423	2643	2398	3174	1771	2514	2170	2308	2174	2749	2237	2741	3090	1768	2465	2752	2564	1855	2664	2553	1992	2335	1781	1372	2215	2568	1770	1897	1874	1545	2009	2368	1968	2295	1854	2104	1777	1984	1897	2169	2369	2417	1908	1501	906
24696-25076	4790	4554	4327	4261	4066	5420	4397	5130	3512	4188	4421	4027	3801	4639	3882	5100	5962	3513	3910	5108	5377	6244	4609	4833	8246	5401	7842	7321	9699	6226	7563	6662	7003	6816	6205	6614	6495	5603	4340	5701	5938	6578	8114	6218	6659	6685	6090	8708	17057
24978-25369	2702	2381	2826	2563	2676	2587	2387	3128	2044	2529	2261	2682	2513	2881	2517	2969	3082	1963	2614	2845	1124	3308	2954	2375	2364	2821	1753	1726	297	3164	1801	66	2179	1736	2362	2750	2278	3073	2314	2490	2268	2409	3155	2922	2360	2650	1776	1711	3159
25279-25673	3567	2842	2777	3189	2890	3488	3010	3576	2410	3069	2959	3252	2741	3414	2853	3675	3962	2680	2974	3597	3887	3618	4178	3245	6085	3972	5747	5377	7454	4629	5206	4646	4872	4531	4698	5113	4510	4283	3392	4461	4214	5025	5864	4711	4840	4637	4410	6383	12069
25601-25994	1443	1252	1499	1833	1693	860	1309	2117	1012	1354	1120	1717	1624	1933	1530	1794	1502	929	1722	1233	1148	712	1629	835	364	1028	153	141	354	1032	334	629	333	297	732	815	706	827	784	646	461	413	333	519	642	596	461	110	35
25902-26315	2896	2523	2834	3283	2879	2363	2181	3676	2315	2892	2050	2795	2767	3177	2592	2774	2989	2079	3159	2839	2496	3773	3060	2181	727	2188	358	494	1184	2668	700	1826	929	645	1355	1138	1584	1947	1540	1305	1687	1135	1102	1610	1460	1302	714	510	175
26197-26590	2592	2071	2896	2386	2483	1964	2308	2778	2077	2507	2128	2880	2261	2832	2565	2803	3002	1775	2294	2377	2376	2424	2829	2309	2107	2024	1514	1373	1849	2499	1491	2141	1646	1279	2079	2671	1848	2648	2191	2174	2142	2099	2264	2208	1995	2020	1477	1473	2444
26520-26913	4390	3785	3990	3311	3739	2650	4074	4644	3291	4082	3799	4019	3503	4274	3776	4665	5284	3170	3601	4767	4886	5912	4526	2725	6713	3196	4724	5799	7623	5238	5334	5695	1881	2003	5000	6394	4880	4946	4081	4921	4907	5486	6620	5639	5982	5599	4499	6597	10465
26835-27215	4306	4059	4551	5058	4313	3502	3443	6181	3498	4264	3473	4371	4371	4747	4225	4634	4602	2920	4560	4078	4027	5490	4374	3173	1818	2978	1137	1524	2043	3882	1310	3130	2146	1385	2501	2304	2921	3030	2335	2196	2688	2156	2263	2769	2052	2754	1349	1043	1442
27141-27533	4195	3620	3836	3873	3669	4648	4079	4691	3158	3685	3895	3891	3238	4141	3451	4378	5222	2785	3452	4502	4571	5362	4058	4283	7234	4940	4499	5905	7997	5463	5990	5808	5920	5124	5530	6615	5268	5269	4273	5210	4797	5657	6300	5639	5914	5532	4626	7052	7446
27446-27854	71	84	194	219	185	83	129	174	118	130	117	102	118	175	95	159	95	72	172	114	83	159	117	129	19	55	9	17	31	33	22	35	13	16	51	49	21	50	80	49	18	26	16	24	60	37	14	9	1
27784-28172	909	867	1228	1229	978	730	993	1103	958	907	748	1108	801	946	888	922	902	743	886	924	845	1657	892	841	796	942	264	496	930	674	458	882	536	532	679	999	465	886	831	690	560	630	887	629	929	576	262	621	604
28081-28464	4154	4026	4366	3876	4147	4416	4115	4639	2943	4171	3815	4231	3380	4323	4123	4834	5070	2989	3210	4687	5016	4555	4463	4308	7370	4881	7553	7861	6615	5980	5752	5984	6280	5460	5679	6574	5307	5711	4101	5327	5244	5796	7119	6414	5736	6188	5492	6819	11963
28394-28779	2734	2387	2443	2515	2174	2764	2261	3092	2227	2206	2455	2275	2134	2538	2015	2712	2687	1703	2387	2602	2673	4410	2293	2395	3623	3448	2440	3549	4025	3433	2953	3747	3651	2395	3336	3538	3155	3074	2423	2928	2641	2934	3444	2828	3659	3280	2229	3412	5793
28677-29063	1107	890	1625	1436	1085	882	1199	1675	1146	1121	1095	1391	974	1249	1218	1184	1035	776	1443	1156	1010	2938	1273	1098	498	1069	580	357	431	842	298	1106	615	326	615	864	436	881	846	730	556	566	472	617	713	749	434	436	256
28985-29378	5275	4713	4638	4324	4149	5522	4533	5310	3963	4207	4594	4385	3827	4740	4038	5310	6319	3531	3943	5507	6048	6837	5045	5185	8627	5730	6754	7954	10879	6856	6584	7458	7537	6223	7146	8245	6902	6099	4833	6443	6329	7415	8605	6931	7600	7665	6286	9631	8402
29288-29693	1155	951	1774	1472	1179	1210	1319	1630	1159	1166	1168	1311	1112	1418	1366	1365	1300	775	1607	1290	1193	3551	1291	1312	608	1060	306	469	651	768	456	757	498	312	722	1008	507	965	942	711	582	568	739	700	853	701	308	515	199
29486-29866	1655	1535	2146	2274	1401	1566	1737	2477	1746	1733	1446	1878	1661	1816	1835	1701	1830	1445	1857	1969	1629	3886	2060	1547	1058	1554	538	888	1482	1613	738	1693	1067	695	1230	1670	1087	1511	1384	1301	1471	1266	1892	1822	1582	1301	628	1235	1173
AVG	3113.44	2906.12	3038.81	2955.2	2902.13	2953.33	2667.13	3585.52	2302.13	2834.65	2558.33	3032.19	2588.31	3213.94	2781.71	3299.41	3446.05	2254.97	2739.73	3244.73	3111.32	3310.53	3090.38	2712.86	3303.87	3182.72	3109.37	2730.38	3640.96	3436.64	2746.61	2976.33	2944.81	2490.8	2996.64	3294.99	3013.33	3166.71	2467.71	3018.79	2759.2	3050.61	3372.56	3167.31	3227.47	3315.59	2480.27	2794.21	4558.07
STD	1532.44	1473.42	1418.62	1330.27	1366.47	1647.76	1292.99	1719.17	1136.22	1402.97	1374.56	1373.86	1218.2	1500.32	1314.5	1616.27	1846.2	1081.28	1273.19	1635.25	1741.16	1935.21	1514.81	1472.32	2615.64	1728.89	2853.51	2456.99	2835.89	2057.88	2186.76	2099.45	2238.37	2003.09	1994.26	2206.35	2033.27	1814.2	1371.45	1883.01	1845.94	2129.29	2497.44	2095.85	2084.23	2280.77	1985.41	2561.49	4716.33
MIN	28	30	37	36	47	21	46	36	17	34	17	20	20	37	53	24	17	24	16	43	27	11	24	26	18	20	2	9	10	5	8	5	9	8	13	9	3	18	14	9	2	3	14	8	12	7	0	2	1
MAX	8159	8390	7886	7906	8583	6413	6845	10007	5272	7536	6705	7200	7194	8731	7533	8477	8405	5818	7654	8300	7548	7025	8044	5450	9386	7200	10714	9018	10879	7308	8565	7458	7875	7350	7146	8245	7204	6154	5057	6443	6361	7415	8605	7107	7650	8241	7922	9631	20606
avg_MIN	1064.81
avg_max	6655.43
MIN_per_amplicon	0
MAX_per_amplicon	22232
[truncated: 207 more columns]
