# Supplementary material for: On the Origin and Propagation of the COVID-19 Outbreak in the Italian Province of Trento, a Tourist Region of Northern Italy
Source: Viruses. 2022 Mar 11;14(3):580. doi: 10.3390/v14030580 (PMC8951735; doi:10.3390/v14030580)
Supplement: Supplementary file 1 [file viruses-14-00580-s001.zip › Supplementary Table S2-samples_metadata.xlsx]

## Sheet: Sheet1
Sample Counter	Sample ID	GISAID AccessionID	Gisaid virus name	collection date	Extraction method	Ct value	Location
0	Ph1_RUN1_NB01	EPI_ISL_3730909	hCoV-19/Italy/TAA-APSS-Ph1_RUN1_NB01/2020	2020-03-05	bioer	22.2	Trentino-Alto Adige/Südtirol/Trento/Riva del Garda
1	Ph1_RUN1_NB02	EPI_ISL_3730910	hCoV-19/Italy/TAA-APSS-Ph1_RUN1_NB02/2020	2020-03-06	bioer	18.85	UNKNOWN/UNKNOWN/UNKNOWN
2	Ph1_RUN1_NB03	EPI_ISL_3730911	hCoV-19/Italy/TAA-APSS-Ph1_RUN1_NB03/2020	2020-03-08	bioer	21.06	Trentino-Alto Adige/Südtirol/Trento/Borgo Valsugana
3	Ph1_RUN1_NB04	EPI_ISL_3730912	hCoV-19/Italy/TAA-APSS-Ph1_RUN1_NB04/2020	2020-03-08	bioer	20.42	Trentino-Alto Adige/Südtirol/Trento/Borgo Valsugana
4	Ph1_RUN1_NB05	EPI_ISL_3730913	hCoV-19/Italy/TAA-APSS-Ph1_RUN1_NB05/2020	2020-03-09	bioer	21.46	Trentino-Alto Adige/Südtirol/Trento/Borgo Valsugana
5	Ph1_RUN1_NB06	EPI_ISL_3730914	hCoV-19/Italy/TAA-APSS-Ph1_RUN1_NB06/2020	2020-03-09	bioer	23.29	Trentino-Alto Adige/Südtirol/Trento/Cembra Lisignago
6	Ph1_RUN1_NB07	EPI_ISL_3730915	hCoV-19/Italy/TAA-APSS-Ph1_RUN1_NB07/2020	2020-03-09	bioer	22.95	Trentino-Alto Adige/Südtirol/Trento/Predazzo
7	Ph1_RUN1_NB08	EPI_ISL_3730916	hCoV-19/Italy/TAA-APSS-Ph1_RUN1_NB08/2020	2020-03-10	bioer	21.3	Trentino-Alto Adige/Südtirol/Trento/Tesero
8	Ph1_RUN1_NB09	EPI_ISL_3730917	hCoV-19/Italy/TAA-APSS-Ph1_RUN1_NB09/2020	2020-03-11	bioer	18.48	Trentino-Alto Adige/Südtirol/Trento/Vermiglio
9	Ph1_RUN1_NB10	EPI_ISL_3730918	hCoV-19/Italy/TAA-APSS-Ph1_RUN1_NB10/2020	2020-03-12	bioer	21.16	Trentino-Alto Adige/Südtirol/Trento/Vermiglio
10	Ph1_RUN1_NB11	EPI_ISL_3730919	hCoV-19/Italy/TAA-APSS-Ph1_RUN1_NB11/2020	2020-03-14	bioer	23.02	Trentino-Alto Adige/Südtirol/Trento/Ledro
11	Ph1_RUN1_NB12	EPI_ISL_3730920	hCoV-19/Italy/TAA-APSS-Ph1_RUN1_NB12/2020	2020-03-19	bioer	17.59	Trentino-Alto Adige/Südtirol/Trento/Canazei
12	Ph1_RUN1_NB13	EPI_ISL_3730921	hCoV-19/Italy/TAA-APSS-Ph1_RUN1_NB13/2020	2020-03-19	bioer	21.28	Lombardia/Bergamo/Cenate Sotto
13	Ph1_RUN1_NB14	EPI_ISL_3730922	hCoV-19/Italy/TAA-APSS-Ph1_RUN1_NB14/2020	2020-03-19	bioer	21.49	Trentino-Alto Adige/Südtirol/Trento/Malé
14	Ph1_RUN1_NB15	EPI_ISL_3730923	hCoV-19/Italy/TAA-APSS-Ph1_RUN1_NB15/2020	2020-03-20	bioer	20.83	Trentino-Alto Adige/Südtirol/Trento/Malé
15	Ph1_RUN1_NB16	EPI_ISL_3730924	hCoV-19/Italy/TAA-APSS-Ph1_RUN1_NB16/2020	2020-03-20	bioer	22.29	Trentino-Alto Adige/Südtirol/Trento/Trento
16	Ph1_RUN1_NB17	EPI_ISL_3730925	hCoV-19/Italy/TAA-APSS-Ph1_RUN1_NB17/2020	2020-03-22	bioer	22.59	Trentino-Alto Adige/Südtirol/Trento/Trento
17	Ph1_RUN1_NB18	EPI_ISL_3730926	hCoV-19/Italy/TAA-APSS-Ph1_RUN1_NB18/2020	2020-03-09	bioer	17.67	Trentino-Alto Adige/Südtirol/Trento/Pergine Valsugana
18	Ph1_RUN1_NB19	EPI_ISL_3730927	hCoV-19/Italy/TAA-APSS-Ph1_RUN1_NB19/2020	2020-03-10	bioer	22.22	Trentino-Alto Adige/Südtirol/Trento/Trento
19	Ph1_RUN1_NB20	EPI_ISL_3730928	hCoV-19/Italy/TAA-APSS-Ph1_RUN1_NB20/2020	2020-03-10	bioer	21.85	Trentino-Alto Adige/Südtirol/Trento/Trento
20	Ph1_RUN1_NB21	EPI_ISL_3730929	hCoV-19/Italy/TAA-APSS-Ph1_RUN1_NB21/2020	2020-03-10	bioer	22.81	Trentino-Alto Adige/Südtirol/Trento/Cavalese
21	Ph1_RUN1_NB22	EPI_ISL_3730930	hCoV-19/Italy/TAA-APSS-Ph1_RUN1_NB22/2020	2020-03-10	bioer	21.38	Trentino-Alto Adige/Südtirol/Trento/Pergine Valsugana
22	Ph1_RUN1_NB23	EPI_ISL_3730931	hCoV-19/Italy/TAA-APSS-Ph1_RUN1_NB23/2020	2020-03-10	bioer	20.14	Trentino-Alto Adige/Südtirol/Trento/Pergine Valsugana
23	Ph1_RUN1_NB24	EPI_ISL_3730932	hCoV-19/Italy/TAA-APSS-Ph1_RUN1_NB24/2020	2020-03-11	bioer	23.84	Trentino-Alto Adige/Südtirol/Trento/Tione di Trento
24	Ph1_RUN2_NB01	EPI_ISL_3730858	hCoV-19/Italy/TAA-APSS-Ph1_RUN2_NB01/2020	2020-03-07	bioer	27.32	Trentino-Alto Adige/Südtirol/Trento/Comano Terme
25	Ph1_RUN2_NB02	EPI_ISL_3730933	hCoV-19/Italy/TAA-APSS-Ph1_RUN2_NB02/2020	2020-03-08	bioer	23.93	Trentino-Alto Adige/Südtirol/Trento/Riva del Garda
26	Ph1_RUN2_NB03	EPI_ISL_3730828	hCoV-19/Italy/TAA-APSS-Ph1_RUN2_NB03/2020	2020-03-09	bioer	26.76	Trentino-Alto Adige/Südtirol/Trento/Levico Terme
27	Ph1_RUN2_NB04	EPI_ISL_3730837	hCoV-19/Italy/TAA-APSS-Ph1_RUN2_NB04/2020	2020-03-09	bioer	27.29	Trentino-Alto Adige/Südtirol/Trento/Canazei
28	Ph1_RUN2_NB05	EPI_ISL_3730934	hCoV-19/Italy/TAA-APSS-Ph1_RUN2_NB05/2020	2020-03-09	bioer	26.53	Trentino-Alto Adige/Südtirol/Trento/Cavalese
29	Ph1_RUN2_NB06	EPI_ISL_3730935	hCoV-19/Italy/TAA-APSS-Ph1_RUN2_NB06/2020	2020-03-09	bioer	24.27	Trentino-Alto Adige/Südtirol/Trento/Canazei
30	Ph1_RUN2_NB07	EPI_ISL_3730864	hCoV-19/Italy/TAA-APSS-Ph1_RUN2_NB07/2020	2020-03-09	bioer	27.45	Trentino-Alto Adige/Südtirol/Trento/Tesero
31	Ph1_RUN2_NB08	EPI_ISL_3730936	hCoV-19/Italy/TAA-APSS-Ph1_RUN2_NB08/2020	2020-03-19	bioer	25	Trentino-Alto Adige/Südtirol/Trento/Brentonico
32	Ph1_RUN2_NB09	EPI_ISL_3730838	hCoV-19/Italy/TAA-APSS-Ph1_RUN2_NB09/2020	2020-03-19	bioer	27.31	Trentino-Alto Adige/Südtirol/Trento/Nogaredo
33	Ph1_RUN2_NB10	EPI_ISL_3730839	hCoV-19/Italy/TAA-APSS-Ph1_RUN2_NB10/2020	2020-03-19	bioer	27.41	Trentino-Alto Adige/Südtirol/Trento/Rovereto
34	Ph1_RUN2_NB11	EPI_ISL_3730937	hCoV-19/Italy/TAA-APSS-Ph1_RUN2_NB11/2020	2020-03-19	bioer	26.35	Trentino-Alto Adige/Südtirol/Trento/Bocenago
35	Ph1_RUN2_NB12	EPI_ISL_3730938	hCoV-19/Italy/TAA-APSS-Ph1_RUN2_NB12/2020	2020-03-20	bioer	25.44	Trentino-Alto Adige/Südtirol/Trento/Ton
36	Ph1_RUN2_NB13	EPI_ISL_3730939	hCoV-19/Italy/TAA-APSS-Ph1_RUN2_NB13/2020	2020-03-20	bioer	25.67	UNKNOWN/UNKNOWN/UNKNOWN
37	Ph1_RUN2_NB14	EPI_ISL_3730940	hCoV-19/Italy/TAA-APSS-Ph1_RUN2_NB14/2020	2020-03-20	bioer	24.5	UNKNOWN/UNKNOWN/UNKNOWN
38	Ph1_RUN2_NB15	EPI_ISL_3730941	hCoV-19/Italy/TAA-APSS-Ph1_RUN2_NB15/2020	2020-03-20	bioer	24.66	Trentino-Alto Adige/Südtirol/Trento/Rovereto
39	Ph1_RUN2_NB16	EPI_ISL_3730942	hCoV-19/Italy/TAA-APSS-Ph1_RUN2_NB16/2020	2020-03-21	bioer	25.1	Trentino-Alto Adige/Südtirol/Trento/Novella
40	Ph1_RUN2_NB17	EPI_ISL_3730857	hCoV-19/Italy/TAA-APSS-Ph1_RUN2_NB17/2020	2020-03-09	bioer	24.71	Trentino-Alto Adige/Südtirol/Trento/Trento
41	Ph1_RUN2_NB18	EPI_ISL_3730943	hCoV-19/Italy/TAA-APSS-Ph1_RUN2_NB18/2020	2020-03-10	bioer	25.74	Trentino-Alto Adige/Südtirol/Trento/Tione di Trento
42	Ph1_RUN2_NB19	EPI_ISL_3730859	hCoV-19/Italy/TAA-APSS-Ph1_RUN2_NB19/2020	2020-03-10	bioer	25.07	Trentino-Alto Adige/Südtirol/Trento/Pergine Valsugana
43	Ph1_RUN2_NB20	EPI_ISL_3730944	hCoV-19/Italy/TAA-APSS-Ph1_RUN2_NB20/2020	2020-03-10	bioer	24.2	Trentino-Alto Adige/Südtirol/Trento/Pergine Valsugana
44	Ph1_RUN2_NB21	EPI_ISL_3730945	hCoV-19/Italy/TAA-APSS-Ph1_RUN2_NB21/2020	2020-03-11	bioer	26.56	Trentino-Alto Adige/Südtirol/Trento/Cavalese
45	Ph1_RUN2_NB22	EPI_ISL_3730946	hCoV-19/Italy/TAA-APSS-Ph1_RUN2_NB22/2020	2020-03-12	bioer	26.52	Trentino-Alto Adige/Südtirol/Trento/Trento
46	Ph1_RUN2_NB23	EPI_ISL_3730840	hCoV-19/Italy/TAA-APSS-Ph1_RUN2_NB23/2020	2020-03-12	bioer	27.08	Trentino-Alto Adige/Südtirol/Trento/Rovereto
47	Ph1_RUN2_NB24	EPI_ISL_3730829	hCoV-19/Italy/TAA-APSS-Ph1_RUN2_NB24/2020	2020-03-10	bioer	27.56	Trentino-Alto Adige/Südtirol/Trento/Pergine Valsugana
48	Ph1_RUN3_NB01	EPI_ISL_3730830	hCoV-19/Italy/TAA-APSS-Ph1_RUN3_NB01/2020	2020-03-02	bioer	31.15	Trentino-Alto Adige/Südtirol/Trento/Dro
49	Ph1_RUN3_NB02	EPI_ISL_3730841	hCoV-19/Italy/TAA-APSS-Ph1_RUN3_NB02/2020	2020-03-05	bioer	28.62	Trentino-Alto Adige/Südtirol/Trento/Arco
50	Ph1_RUN3_NB03	EPI_ISL_3730860	hCoV-19/Italy/TAA-APSS-Ph1_RUN3_NB03/2020	2020-03-07	bioer	28.08	Trentino-Alto Adige/Südtirol/Trento/Comano Terme
51	Ph1_RUN3_NB04	EPI_ISL_3730842	hCoV-19/Italy/TAA-APSS-Ph1_RUN3_NB04/2020	2020-03-09	bioer	29.02	Trentino-Alto Adige/Südtirol/Bolzano/Bozen/Bolzano
52	Ph1_RUN3_NB05	EPI_ISL_3730843	hCoV-19/Italy/TAA-APSS-Ph1_RUN3_NB05/2020	2020-03-09	bioer	28.38	UNKNOWN/UNKNOWN/UNKNOWN
53	Ph1_RUN3_NB06	EPI_ISL_3730844	hCoV-19/Italy/TAA-APSS-Ph1_RUN3_NB06/2020	2020-03-09	bioer	30.31	Trentino-Alto Adige/Südtirol/Trento/Castello-Molina di Fiemme
54	Ph1_RUN3_NB07	EPI_ISL_3730824	hCoV-19/Italy/TAA-APSS-Ph1_RUN3_NB07/2020	2020-03-09	bioer	30.48	Trentino-Alto Adige/Südtirol/Trento/Cavalese
55	Ph1_RUN3_NB08	EPI_ISL_3730831	hCoV-19/Italy/TAA-APSS-Ph1_RUN3_NB08/2020	2020-03-10	bioer	29.45	Trentino-Alto Adige/Südtirol/Trento/Andalo
56	Ph1_RUN3_NB09	EPI_ISL_3730832	hCoV-19/Italy/TAA-APSS-Ph1_RUN3_NB09/2020	2020-03-19	bioer	28.92	Trentino-Alto Adige/Südtirol/Trento/Rovereto
57	Ph1_RUN3_NB10	EPI_ISL_3730833	hCoV-19/Italy/TAA-APSS-Ph1_RUN3_NB10/2020	2020-03-19	bioer	29.88	Trentino-Alto Adige/Südtirol/Trento/Besenello
58	Ph1_RUN3_NB11	EPI_ISL_3730826	hCoV-19/Italy/TAA-APSS-Ph1_RUN3_NB11/2020	2020-03-20	bioer	30.39	Trentino-Alto Adige/Südtirol/Trento/Caderzone Terme
59	Ph1_RUN3_NB12	EPI_ISL_3730861	hCoV-19/Italy/TAA-APSS-Ph1_RUN3_NB12/2020	2020-03-20	bioer	29.99	Lombardia/Lodi/Codogno
60	Ph1_RUN3_NB13	EPI_ISL_3730845	hCoV-19/Italy/TAA-APSS-Ph1_RUN3_NB13/2020	2020-03-21	bioer	29.14	Trentino-Alto Adige/Südtirol/Trento/Pergine Valsugana
61	Ph1_RUN3_NB14	EPI_ISL_3730862	hCoV-19/Italy/TAA-APSS-Ph1_RUN3_NB14/2020	2020-03-21	bioer	28.28	Trentino-Alto Adige/Südtirol/Trento/Pergine Valsugana
62	Ph1_RUN3_NB15	EPI_ISL_3730863	hCoV-19/Italy/TAA-APSS-Ph1_RUN3_NB15/2020	2020-03-21	bioer	29.1	Trentino-Alto Adige/Südtirol/Trento/Trento
63	Ph1_RUN3_NB16	EPI_ISL_3730834	hCoV-19/Italy/TAA-APSS-Ph1_RUN3_NB16/2020	2020-03-09	bioer	30.91	Trentino-Alto Adige/Südtirol/Trento/Pergine Valsugana
64	Ph1_RUN3_NB17	EPI_ISL_3730820	hCoV-19/Italy/TAA-APSS-Ph1_RUN3_NB17/2020	2020-03-11	bioer	30	Trentino-Alto Adige/Südtirol/Trento/Rovereto
65	Ph1_RUN3_NB18	EPI_ISL_3730835	hCoV-19/Italy/TAA-APSS-Ph1_RUN3_NB18/2020	2020-03-10	bioer	30.35	Trentino-Alto Adige/Südtirol/Trento/Cles
66	Ph1_RUN3_NB19	EPI_ISL_3730836	hCoV-19/Italy/TAA-APSS-Ph1_RUN3_NB19/2020	2020-03-11	bioer	30.25	Trentino-Alto Adige/Südtirol/Trento/Trento
67	Ph1_RUN3_NB20	EPI_ISL_3730846	hCoV-19/Italy/TAA-APSS-Ph1_RUN3_NB20/2020	2020-03-11	bioer	28.25	Trentino-Alto Adige/Südtirol/Trento/Cles
68	Ph1_RUN3_NB21	EPI_ISL_3730821	hCoV-19/Italy/TAA-APSS-Ph1_RUN3_NB21/2020	2020-03-12	bioer	31.07	Trentino-Alto Adige/Südtirol/Trento/Rovereto
69	Ph1_RUN3_NB22	EPI_ISL_3730813	hCoV-19/Italy/TAA-APSS-Ph1_RUN3_NB22/2020	2020-03-12	bioer	31.08	Trentino-Alto Adige/Südtirol/Trento/Trento
70	Ph1_RUN3_NB23	EPI_ISL_3730847	hCoV-19/Italy/TAA-APSS-Ph1_RUN3_NB23/2020	2020-03-11	bioer	28.62	Trentino-Alto Adige/Südtirol/Trento/Trento
71	Ph1_RUN3_NB24	EPI_ISL_3730848	hCoV-19/Italy/TAA-APSS-Ph1_RUN3_NB24/2020	2020-03-11	bioer	28.64	Trentino-Alto Adige/Südtirol/Trento/Trento
72	Ph2_RUN1_NB01	EPI_ISL_3730947	hCoV-19/Italy/TAA-APSS-Ph2_RUN1_NB01/2020	2020-03-29	bioer	17.38	Trentino-Alto Adige/Südtirol/Trento/Lavis
73	Ph2_RUN1_NB02	EPI_ISL_3730948	hCoV-19/Italy/TAA-APSS-Ph2_RUN1_NB02/2020	2020-04-02	bioer	19.12	Liguria/Imperia/Sanremo
74	Ph2_RUN1_NB03	EPI_ISL_3730949	hCoV-19/Italy/TAA-APSS-Ph2_RUN1_NB03/2020	2020-04-01	bioer	19.29	Trentino-Alto Adige/Südtirol/Trento/Arco
75	Ph2_RUN1_NB04	EPI_ISL_3730950	hCoV-19/Italy/TAA-APSS-Ph2_RUN1_NB04/2020	2020-03-30	bioer	19.33	Trentino-Alto Adige/Südtirol/Trento/Borgo Chiese
76	Ph2_RUN1_NB05	EPI_ISL_3730951	hCoV-19/Italy/TAA-APSS-Ph2_RUN1_NB05/2020	2020-03-30	bioer	19.34	Trentino-Alto Adige/Südtirol/Trento/Trento
77	Ph2_RUN1_NB06	EPI_ISL_3730952	hCoV-19/Italy/TAA-APSS-Ph2_RUN1_NB06/2020	2020-04-04	bioer	19.58	Trentino-Alto Adige/Südtirol/Trento/Cavalese
78	Ph2_RUN1_NB07	EPI_ISL_3730953	hCoV-19/Italy/TAA-APSS-Ph2_RUN1_NB07/2020	2020-04-08	bioer	19.71	Trentino-Alto Adige/Südtirol/Trento/Arco
79	Ph2_RUN1_NB08	EPI_ISL_3730869	hCoV-19/Italy/TAA-APSS-Ph2_RUN1_NB08/2020	2020-04-04	bioer	19.87	Trentino-Alto Adige/Südtirol/Trento/Mori
80	Ph2_RUN1_NB09	EPI_ISL_3730954	hCoV-19/Italy/TAA-APSS-Ph2_RUN1_NB09/2020	2020-04-09	bioer	20.04	Trentino-Alto Adige/Südtirol/Trento/Trento
81	Ph2_RUN1_NB10	EPI_ISL_3730955	hCoV-19/Italy/TAA-APSS-Ph2_RUN1_NB10/2020	2020-04-02	bioer	20.26	Trentino-Alto Adige/Südtirol/Trento/Cavalese
82	Ph2_RUN1_NB11	EPI_ISL_3730956	hCoV-19/Italy/TAA-APSS-Ph2_RUN1_NB11/2020	2020-04-01	bioer	20.42	Trentino-Alto Adige/Südtirol/Trento/Spormaggiore
83	Ph2_RUN1_NB12	EPI_ISL_3730957	hCoV-19/Italy/TAA-APSS-Ph2_RUN1_NB12/2020	2020-04-05	bioer	20.63	Trentino-Alto Adige/Südtirol/Trento/Cles
84	Ph2_RUN1_NB13	EPI_ISL_3730958	hCoV-19/Italy/TAA-APSS-Ph2_RUN1_NB13/2020	2020-04-14	bioer	20.67	Trentino-Alto Adige/Südtirol/Trento/Arco
85	Ph2_RUN1_NB14	EPI_ISL_3730959	hCoV-19/Italy/TAA-APSS-Ph2_RUN1_NB14/2020	2020-04-01	bioer	21.05	Trentino-Alto Adige/Südtirol/Trento/Trento
86	Ph2_RUN1_NB15	EPI_ISL_3730960	hCoV-19/Italy/TAA-APSS-Ph2_RUN1_NB15/2020	2020-04-03	bioer	21.07	Trentino-Alto Adige/Südtirol/Trento/Ledro
87	Ph2_RUN1_NB16	EPI_ISL_3730961	hCoV-19/Italy/TAA-APSS-Ph2_RUN1_NB16/2020	2020-03-28	bioer	21.27	Trentino-Alto Adige/Südtirol/Trento/Carisolo
88	Ph2_RUN1_NB17	EPI_ISL_3730962	hCoV-19/Italy/TAA-APSS-Ph2_RUN1_NB17/2020	2020-04-09	bioer	21.41	Puglia/Taranto/Taranto
89	Ph2_RUN1_NB18	EPI_ISL_3730963	hCoV-19/Italy/TAA-APSS-Ph2_RUN1_NB18/2020	2020-04-07	bioer	21.45	Trentino-Alto Adige/Südtirol/Trento/Contà
90	Ph2_RUN1_NB19	EPI_ISL_3730964	hCoV-19/Italy/TAA-APSS-Ph2_RUN1_NB19/2020	2020-04-12	bioer	21.47	Trentino-Alto Adige/Südtirol/Trento/Predazzo
91	Ph2_RUN1_NB20	EPI_ISL_3730965	hCoV-19/Italy/TAA-APSS-Ph2_RUN1_NB20/2020	2020-04-06	bioer	21.54	Trentino-Alto Adige/Südtirol/Trento/Lavarone
92	Ph2_RUN1_NB21	EPI_ISL_3730966	hCoV-19/Italy/TAA-APSS-Ph2_RUN1_NB21/2020	2020-04-01	bioer	21.65	Trentino-Alto Adige/Südtirol/Trento/Vallarsa
93	Ph2_RUN1_NB22	EPI_ISL_3730870	hCoV-19/Italy/TAA-APSS-Ph2_RUN1_NB22/2020	2020-03-30	bioer	21.86	Trentino-Alto Adige/Südtirol/Bolzano/Bozen/Egna
94	Ph2_RUN1_NB23	EPI_ISL_3730967	hCoV-19/Italy/TAA-APSS-Ph2_RUN1_NB23/2020	2020-04-07	bioer	22.14	Trentino-Alto Adige/Südtirol/Trento/Carisolo
95	Ph2_RUN1_NB24	EPI_ISL_3730968	hCoV-19/Italy/TAA-APSS-Ph2_RUN1_NB24/2020	2020-04-01	bioer	22.15	Venezuela
96	Ph2_RUN2_NB01	EPI_ISL_3730969	hCoV-19/Italy/TAA-APSS-Ph2_RUN2_NB01/2020	2020-03-30	bioer	22.62	Trentino-Alto Adige/Südtirol/Bolzano/Bozen/Termeno sulla strada del vino
97	Ph2_RUN2_NB02	EPI_ISL_3730970	hCoV-19/Italy/TAA-APSS-Ph2_RUN2_NB02/2020	2020-04-05	bioer	23.16	Trentino-Alto Adige/Südtirol/Trento/Bondone
98	Ph2_RUN2_NB03	EPI_ISL_3730971	hCoV-19/Italy/TAA-APSS-Ph2_RUN2_NB03/2020	2020-04-03	bioer	23.39	Trentino-Alto Adige/Südtirol/Trento/Lavis
99	Ph2_RUN2_NB04	EPI_ISL_3730972	hCoV-19/Italy/TAA-APSS-Ph2_RUN2_NB04/2020	2020-03-30	bioer	23.92	Trentino-Alto Adige/Südtirol/Trento/San Giovanni di Fassa
100	Ph2_RUN2_NB05	EPI_ISL_3730973	hCoV-19/Italy/TAA-APSS-Ph2_RUN2_NB05/2020	2020-04-07	bioer	23.96	Trentino-Alto Adige/Südtirol/Trento/Comano Terme
101	Ph2_RUN2_NB06	EPI_ISL_3730974	hCoV-19/Italy/TAA-APSS-Ph2_RUN2_NB06/2020	2020-03-31	bioer	24.05	Trentino-Alto Adige/Südtirol/Trento/Levico Terme
102	Ph2_RUN2_NB07	EPI_ISL_3730975	hCoV-19/Italy/TAA-APSS-Ph2_RUN2_NB07/2020	2020-04-03	bioer	24.11	Trentino-Alto Adige/Südtirol/Trento/Ziano di Fiemme
103	Ph2_RUN2_NB08	EPI_ISL_3730976	hCoV-19/Italy/TAA-APSS-Ph2_RUN2_NB08/2020	2020-04-08	bioer	24.19	Trentino-Alto Adige/Südtirol/Trento/Contà
104	Ph2_RUN2_NB09	EPI_ISL_3730977	hCoV-19/Italy/TAA-APSS-Ph2_RUN2_NB09/2020	2020-04-06	bioer	24.24	Trentino-Alto Adige/Südtirol/Trento/Trento
105	Ph2_RUN2_NB10	EPI_ISL_3730978	hCoV-19/Italy/TAA-APSS-Ph2_RUN2_NB10/2020	2020-04-09	bioer	24.44	Trentino-Alto Adige/Südtirol/Trento/Trento
106	Ph2_RUN2_NB11	EPI_ISL_3730979	hCoV-19/Italy/TAA-APSS-Ph2_RUN2_NB11/2020	2020-03-28	bioer	24.48	Trentino-Alto Adige/Südtirol/Trento/Riva del Garda
107	Ph2_RUN2_NB12	EPI_ISL_3730980	hCoV-19/Italy/TAA-APSS-Ph2_RUN2_NB12/2020	2020-04-07	bioer	24.79	Trentino-Alto Adige/Südtirol/Trento/Caldonazzo
108	Ph2_RUN2_NB13	EPI_ISL_3730981	hCoV-19/Italy/TAA-APSS-Ph2_RUN2_NB13/2020	2020-03-26	bioer	24.84	Campania/Napoli/Torre del Greco
109	Ph2_RUN2_NB14	EPI_ISL_3730982	hCoV-19/Italy/TAA-APSS-Ph2_RUN2_NB14/2020	2020-04-02	bioer	24.88	Trentino-Alto Adige/Südtirol/Trento/Comano Terme
110	Ph2_RUN2_NB15	EPI_ISL_3730983	hCoV-19/Italy/TAA-APSS-Ph2_RUN2_NB15/2020	2020-03-29	bioer	25.03	Trentino-Alto Adige/Südtirol/Trento/Mezzocorona
111	Ph2_RUN2_NB16	EPI_ISL_3730984	hCoV-19/Italy/TAA-APSS-Ph2_RUN2_NB16/2020	2020-04-04	bioer	25.06	Trentino-Alto Adige/Südtirol/Trento/Cavalese
112	Ph2_RUN2_NB17	EPI_ISL_3730985	hCoV-19/Italy/TAA-APSS-Ph2_RUN2_NB17/2020	2020-04-08	bioer	25.1	Lombardia/Brescia/Brescia
113	Ph2_RUN2_NB18	EPI_ISL_3730986	hCoV-19/Italy/TAA-APSS-Ph2_RUN2_NB18/2020	2020-04-09	bioer	25.16	Trentino-Alto Adige/Südtirol/Trento/Tre Ville
114	Ph2_RUN2_NB19	EPI_ISL_3730987	hCoV-19/Italy/TAA-APSS-Ph2_RUN2_NB19/2020	2020-04-03	bioer	25.17	Trentino-Alto Adige/Südtirol/Trento/Pomarolo
115	Ph2_RUN2_NB20	EPI_ISL_3730988	hCoV-19/Italy/TAA-APSS-Ph2_RUN2_NB20/2020	2020-04-06	bioer	25.29	Trentino-Alto Adige/Südtirol/Trento/Tesero
116	Ph2_RUN2_NB21	EPI_ISL_3730989	hCoV-19/Italy/TAA-APSS-Ph2_RUN2_NB21/2020	2020-04-13	bioer	25.32	Trentino-Alto Adige/Südtirol/Trento/Ville di Fiemme
117	Ph2_RUN2_NB22	EPI_ISL_3730990	hCoV-19/Italy/TAA-APSS-Ph2_RUN2_NB22/2020	2020-04-12	bioer	25.44	Trentino-Alto Adige/Südtirol/Trento/Spiazzo
118	Ph2_RUN2_NB23	EPI_ISL_3730991	hCoV-19/Italy/TAA-APSS-Ph2_RUN2_NB23/2020	2020-04-09	bioer	25.5	Trentino-Alto Adige/Südtirol/Trento/Arco
119	Ph2_RUN2_NB24	EPI_ISL_3730873	hCoV-19/Italy/TAA-APSS-Ph2_RUN2_NB24/2020	2020-03-31	bioer	25.66	Trentino-Alto Adige/Südtirol/Trento/Riva del Garda
120	Ph2_RUN3_NB01	EPI_ISL_3730992	hCoV-19/Italy/TAA-APSS-Ph2_RUN3_NB01/2020	2020-04-03	bioer	25.96	Trentino-Alto Adige/Südtirol/Trento/Bocenago
121	Ph2_RUN3_NB02	EPI_ISL_3730993	hCoV-19/Italy/TAA-APSS-Ph2_RUN3_NB02/2020	2020-03-29	bioer	25.96	Trentino-Alto Adige/Südtirol/Trento/Trento
122	Ph2_RUN3_NB03	EPI_ISL_3730994	hCoV-19/Italy/TAA-APSS-Ph2_RUN3_NB03/2020	2020-04-03	bioer	26.22	Trentino-Alto Adige/Südtirol/Trento/Riva del Garda
123	Ph2_RUN3_NB04	EPI_ISL_3730995	hCoV-19/Italy/TAA-APSS-Ph2_RUN3_NB04/2020	2020-04-07	bioer	26.24	Trentino-Alto Adige/Südtirol/Trento/Lavis
124	Ph2_RUN3_NB05	EPI_ISL_3730905	hCoV-19/Italy/TAA-APSS-Ph2_RUN3_NB05/2020	2020-03-29	bioer	26.46	Trentino-Alto Adige/Südtirol/Trento/Rovereto
125	Ph2_RUN3_NB06	EPI_ISL_3730996	hCoV-19/Italy/TAA-APSS-Ph2_RUN3_NB06/2020	2020-04-06	bioer	26.47	Trentino-Alto Adige/Südtirol/Trento/Rovereto
126	Ph2_RUN3_NB07	EPI_ISL_3730997	hCoV-19/Italy/TAA-APSS-Ph2_RUN3_NB07/2020	2020-03-30	bioer	26.61	Trentino-Alto Adige/Südtirol/Trento/Nago-Torbole
127	Ph2_RUN3_NB08	EPI_ISL_3730998	hCoV-19/Italy/TAA-APSS-Ph2_RUN3_NB08/2020	2020-04-05	bioer	26.73	Trentino-Alto Adige/Südtirol/Trento/Ville di Fiemme
128	Ph2_RUN3_NB09	EPI_ISL_3730999	hCoV-19/Italy/TAA-APSS-Ph2_RUN3_NB09/2020	2020-03-30	bioer	26.81	Trentino-Alto Adige/Südtirol/Trento/Trento
129	Ph2_RUN3_NB10	EPI_ISL_3731000	hCoV-19/Italy/TAA-APSS-Ph2_RUN3_NB10/2020	2020-03-30	bioer	26.88	Trentino-Alto Adige/Südtirol/Trento/Borgo Chiese
130	Ph2_RUN3_NB11	EPI_ISL_3731001	hCoV-19/Italy/TAA-APSS-Ph2_RUN3_NB11/2020	2020-03-31	bioer	27.26	Trentino-Alto Adige/Südtirol/Trento/Trento
131	Ph2_RUN3_NB12	EPI_ISL_3731002	hCoV-19/Italy/TAA-APSS-Ph2_RUN3_NB12/2020	2020-04-06	bioer	27.32	Trentino-Alto Adige/Südtirol/Trento/Rovereto
132	Ph2_RUN3_NB13	EPI_ISL_3730866	hCoV-19/Italy/TAA-APSS-Ph2_RUN3_NB13/2020	2020-03-30	bioer	27.34	Trentino-Alto Adige/Südtirol/Trento/Storo
133	Ph2_RUN3_NB14	EPI_ISL_3731003	hCoV-19/Italy/TAA-APSS-Ph2_RUN3_NB14/2020	2020-04-13	bioer	27.38	Trentino-Alto Adige/Südtirol/Trento/San Michele all'Adige
134	Ph2_RUN3_NB15	EPI_ISL_3730816	hCoV-19/Italy/TAA-APSS-Ph2_RUN3_NB15/2020	2020-04-04	bioer	27.73	Trentino-Alto Adige/Südtirol/Trento/Tre Ville
135	Ph2_RUN3_NB16	EPI_ISL_3731004	hCoV-19/Italy/TAA-APSS-Ph2_RUN3_NB16/2020	2020-04-05	bioer	27.76	Trentino-Alto Adige/Südtirol/Trento/Trento
136	Ph2_RUN3_NB17	EPI_ISL_3730851	hCoV-19/Italy/TAA-APSS-Ph2_RUN3_NB17/2020	2020-04-01	bioer	27.85	Switzerland
137	Ph2_RUN3_NB18	EPI_ISL_3730849	hCoV-19/Italy/TAA-APSS-Ph2_RUN3_NB18/2020	2020-04-04	bioer	28.06	Trentino-Alto Adige/Südtirol/Trento/Mezzolombardo
138	Ph2_RUN3_NB19	EPI_ISL_3730817	hCoV-19/Italy/TAA-APSS-Ph2_RUN3_NB19/2020	2020-04-01	bioer	28.4	Trentino-Alto Adige/Südtirol/Trento/Trento
139	Ph2_RUN3_NB20	EPI_ISL_3730818	hCoV-19/Italy/TAA-APSS-Ph2_RUN3_NB20/2020	2020-04-14	bioer	28.48	Trentino-Alto Adige/Südtirol/Trento/Borgo Valsugana
140	Ph2_RUN3_NB21	EPI_ISL_3730808	hCoV-19/Italy/TAA-APSS-Ph2_RUN3_NB21/2020	2020-03-31	bioer	28.56	Trentino-Alto Adige/Südtirol/Trento/Comano Terme
141	Ph2_RUN3_NB22	EPI_ISL_3730822	hCoV-19/Italy/TAA-APSS-Ph2_RUN3_NB22/2020	2020-04-06	bioer	28.71	Trentino-Alto Adige/Südtirol/Trento/Rovereto
142	Ph2_RUN3_NB23	EPI_ISL_3730853	hCoV-19/Italy/TAA-APSS-Ph2_RUN3_NB23/2020	2020-04-01	bioer	28.73	Trentino-Alto Adige/Südtirol/Trento/Rovereto
143	Ph2_RUN3_NB24	EPI_ISL_3730852	hCoV-19/Italy/TAA-APSS-Ph2_RUN3_NB24/2020	2020-04-05	bioer	28.77	Trentino-Alto Adige/Südtirol/Trento/Trento
144	Ph2_RUN4_NB01	EPI_ISL_3730883	hCoV-19/Italy/TAA-APSS-Ph2_RUN4_NB01/2020	2020-04-01	bioer	28.82	Trentino-Alto Adige/Südtirol/Trento/Novella
145	Ph2_RUN4_NB02	EPI_ISL_3730885	hCoV-19/Italy/TAA-APSS-Ph2_RUN4_NB02/2020	2020-03-30	bioer	28.96	Trentino-Alto Adige/Südtirol/Trento/Arco
146	Ph2_RUN4_NB03	EPI_ISL_3730899	hCoV-19/Italy/TAA-APSS-Ph2_RUN4_NB03/2020	2020-04-13	bioer	29.1	Trentino-Alto Adige/Südtirol/Trento/Pomarolo
147	Ph2_RUN4_NB04	EPI_ISL_3730888	hCoV-19/Italy/TAA-APSS-Ph2_RUN4_NB04/2020	2020-04-02	bioer	29.11	Trentino-Alto Adige/Südtirol/Trento/Aldeno
148	Ph2_RUN4_NB05	EPI_ISL_3730881	hCoV-19/Italy/TAA-APSS-Ph2_RUN4_NB05/2020	2020-03-29	bioer	29.23	Trentino-Alto Adige/Südtirol/Trento/Riva del Garda
149	Ph2_RUN4_NB06	EPI_ISL_3730890	hCoV-19/Italy/TAA-APSS-Ph2_RUN4_NB06/2020	2020-04-04	bioer	29.25	Trentino-Alto Adige/Südtirol/Trento/Cavalese
150	Ph2_RUN4_NB07	EPI_ISL_3730889	hCoV-19/Italy/TAA-APSS-Ph2_RUN4_NB07/2020	2020-03-30	bioer	29.25	Trentino-Alto Adige/Südtirol/Trento/Levico Terme
151	Ph2_RUN4_NB08	EPI_ISL_3730886	hCoV-19/Italy/TAA-APSS-Ph2_RUN4_NB08/2020	2020-04-13	bioer	29.27	Trentino-Alto Adige/Südtirol/Trento/Lavis
152	Ph2_RUN4_NB09	EPI_ISL_3730897	hCoV-19/Italy/TAA-APSS-Ph2_RUN4_NB09/2020	2020-03-31	bioer	29.56	Trentino-Alto Adige/Südtirol/Trento/Rovereto
153	Ph2_RUN4_NB10	EPI_ISL_3730891	hCoV-19/Italy/TAA-APSS-Ph2_RUN4_NB10/2020	2020-04-05	bioer	29.88	Trentino-Alto Adige/Südtirol/Trento/Caderzone Terme
154	Ph2_RUN4_NB11	EPI_ISL_3730884	hCoV-19/Italy/TAA-APSS-Ph2_RUN4_NB11/2020	2020-04-02	bioer	30.09	Liguria/Genova/Genova
155	Ph2_RUN4_NB12	EPI_ISL_3730893	hCoV-19/Italy/TAA-APSS-Ph2_RUN4_NB12/2020	2020-03-31	bioer	30.14	Trentino-Alto Adige/Südtirol/Trento/Mezzolombardo
156	Ph2_RUN4_NB13	EPI_ISL_3730876	hCoV-19/Italy/TAA-APSS-Ph2_RUN4_NB13/2020	2020-04-01	bioer	30.42	Trentino-Alto Adige/Südtirol/Trento/San Giovanni di Fassa
157	Ph2_RUN4_NB14	EPI_ISL_3730878	hCoV-19/Italy/TAA-APSS-Ph2_RUN4_NB14/2020	2020-03-30	bioer	30.48	Trentino-Alto Adige/Südtirol/Trento/Borgo Chiese
158	Ph2_RUN4_NB15	EPI_ISL_3730874	hCoV-19/Italy/TAA-APSS-Ph2_RUN4_NB15/2020	2020-03-30	bioer	30.62	Trentino-Alto Adige/Südtirol/Trento/Strembo
159	Ph2_RUN4_NB16	EPI_ISL_3730879	hCoV-19/Italy/TAA-APSS-Ph2_RUN4_NB16/2020	2020-03-27	bioer	30.66	Trentino-Alto Adige/Südtirol/Trento/Predazzo
160	Ph2_RUN4_NB17	EPI_ISL_3730882	hCoV-19/Italy/TAA-APSS-Ph2_RUN4_NB17/2020	2020-04-02	bioer	30.74	Trentino-Alto Adige/Südtirol/Trento/Cles
161	Ph2_RUN4_NB18	EPI_ISL_3730865	hCoV-19/Italy/TAA-APSS-Ph2_RUN4_NB18/2020	2020-04-06	bioer	30.92	Trentino-Alto Adige/Südtirol/Trento/Pergine Valsugana
162	Ph2_RUN4_NB19	EPI_ISL_3730814	hCoV-19/Italy/TAA-APSS-Ph2_RUN4_NB19/2020	2020-04-12	bioer	31.52	Trentino-Alto Adige/Südtirol/Trento/Borgo Chiese
163	Ph2_RUN4_NB20	EPI_ISL_3730811	hCoV-19/Italy/TAA-APSS-Ph2_RUN4_NB20/2020	2020-04-03	bioer	31.37	Trentino-Alto Adige/Südtirol/Trento/Sella Giudicarie
164	Ph2_RUN4_NB21	EPI_ISL_3730898	hCoV-19/Italy/TAA-APSS-Ph2_RUN4_NB21/2020	2020-04-01	bioer	31.66	Trentino-Alto Adige/Südtirol/Trento/Predazzo
165	Ph2_RUN4_NB22	EPI_ISL_3730815	hCoV-19/Italy/TAA-APSS-Ph2_RUN4_NB22/2020	2020-04-04	bioer	31.67	Trentino-Alto Adige/Südtirol/Trento/Trento
166	Ph2_RUN4_NB23	EPI_ISL_3730819	hCoV-19/Italy/TAA-APSS-Ph2_RUN4_NB23/2020	2020-04-10	bioer	31.88	Trentino-Alto Adige/Südtirol/Trento/Tione di Trento
167	Ph2_RUN4_NB24	EPI_ISL_3730850	hCoV-19/Italy/TAA-APSS-Ph2_RUN4_NB24/2020	2020-04-06	bioer	31.98	Trentino-Alto Adige/Südtirol/Trento/Trento
168	Ph3_RUN1_NB01	EPI_ISL_3731005	hCoV-19/Italy/TAA-APSS-Ph3_RUN1_NB01/2020	2020-10-08	bioer	21.34	Trentino-Alto Adige/Südtirol/Trento/Sant'Orsola Terme
169	Ph3_RUN1_NB02	EPI_ISL_3730871	hCoV-19/Italy/TAA-APSS-Ph3_RUN1_NB02/2020	2020-10-08	bioer	27.84	Trentino-Alto Adige/Südtirol/Trento/Civezzano
170	Ph3_RUN1_NB03	EPI_ISL_3731006	hCoV-19/Italy/TAA-APSS-Ph3_RUN1_NB03/2020	2020-10-08	bioer	23.64	Trentino-Alto Adige/Südtirol/Trento/Civezzano
171	Ph3_RUN1_NB04	EPI_ISL_3731007	hCoV-19/Italy/TAA-APSS-Ph3_RUN1_NB04/2020	2020-10-08	bioer	21.29	Trentino-Alto Adige/Südtirol/Trento/Civezzano
172	Ph3_RUN1_NB05	EPI_ISL_3731008	hCoV-19/Italy/TAA-APSS-Ph3_RUN1_NB05/2020	2020-10-08	bioer	24.25	Trentino-Alto Adige/Südtirol/Trento/Pergine Valsugana
173	Ph3_RUN1_NB06	EPI_ISL_3731009	hCoV-19/Italy/TAA-APSS-Ph3_RUN1_NB06/2020	2020-10-08	bioer	25.18	Trentino-Alto Adige/Südtirol/Trento/Baselga di Pinè
174	Ph3_RUN1_NB07	EPI_ISL_3731010	hCoV-19/Italy/TAA-APSS-Ph3_RUN1_NB07/2020	2020-10-08	bioer	28.33	Trentino-Alto Adige/Südtirol/Trento/Trento
175	Ph3_RUN1_NB08	EPI_ISL_3731011	hCoV-19/Italy/TAA-APSS-Ph3_RUN1_NB08/2020	2020-10-08	bioer	21.69	Trentino-Alto Adige/Südtirol/Trento/Baselga di Pinè
176	Ph3_RUN1_NB09	EPI_ISL_3731012	hCoV-19/Italy/TAA-APSS-Ph3_RUN1_NB09/2020	2020-10-08	bioer	23.37	Trentino-Alto Adige/Südtirol/Trento/Trento
177	Ph3_RUN1_NB10	EPI_ISL_3731013	hCoV-19/Italy/TAA-APSS-Ph3_RUN1_NB10/2020	2020-10-08	bioer	21.16	Trentino-Alto Adige/Südtirol/Trento/Baselga di Pinè
178	Ph3_RUN1_NB11	EPI_ISL_3731014	hCoV-19/Italy/TAA-APSS-Ph3_RUN1_NB11/2020	2020-10-07	bioer	30.12	Trentino-Alto Adige/Südtirol/Trento/Trento
179	Ph3_RUN1_NB12	EPI_ISL_3731015	hCoV-19/Italy/TAA-APSS-Ph3_RUN1_NB12/2020	2020-10-09	bioer	31.68	Trentino-Alto Adige/Südtirol/Trento/Trento
180	Ph3_RUN1_NB13	EPI_ISL_3731016	hCoV-19/Italy/TAA-APSS-Ph3_RUN1_NB13/2020	2020-10-09	bioer	27.4	Trentino-Alto Adige/Südtirol/Trento/Trento
181	Ph3_RUN1_NB14	EPI_ISL_3731017	hCoV-19/Italy/TAA-APSS-Ph3_RUN1_NB14/2020	2020-10-09	bioer	23.92	Trentino-Alto Adige/Südtirol/Trento/Trento
182	Ph3_RUN1_NB15	EPI_ISL_3731018	hCoV-19/Italy/TAA-APSS-Ph3_RUN1_NB15/2020	2020-10-09	bioer	19.21	Trentino-Alto Adige/Südtirol/Trento/Arco
183	Ph3_RUN1_NB16	EPI_ISL_3731019	hCoV-19/Italy/TAA-APSS-Ph3_RUN1_NB16/2020	2020-10-09	bioer	24.82	Trentino-Alto Adige/Südtirol/Trento/Arco
184	Ph3_RUN1_NB17	EPI_ISL_3730867	hCoV-19/Italy/TAA-APSS-Ph3_RUN1_NB17/2020	2020-10-09	bioer	28.59	Trentino-Alto Adige/Südtirol/Trento/Pieve Tesino
185	Ph3_RUN1_NB18	EPI_ISL_3731020	hCoV-19/Italy/TAA-APSS-Ph3_RUN1_NB18/2020	2020-10-09	bioer	26.46	Trentino-Alto Adige/Südtirol/Trento/Trento
186	Ph3_RUN1_NB19	EPI_ISL_3731021	hCoV-19/Italy/TAA-APSS-Ph3_RUN1_NB19/2020	2020-10-09	bioer	26.81	Trentino-Alto Adige/Südtirol/Trento/Ronchi Valsugana
187	Ph3_RUN1_NB20	EPI_ISL_3731022	hCoV-19/Italy/TAA-APSS-Ph3_RUN1_NB20/2020	2020-10-09	bioer	28.49	Trentino-Alto Adige/Südtirol/Trento/Ville d'Anaunia
188	Ph3_RUN1_NB21	EPI_ISL_3731023	hCoV-19/Italy/TAA-APSS-Ph3_RUN1_NB21/2020	2020-10-13	bioer	31.64	Trentino-Alto Adige/Südtirol/Trento/Mezzocorona
189	Ph3_RUN1_NB22	EPI_ISL_3731024	hCoV-19/Italy/TAA-APSS-Ph3_RUN1_NB22/2020	2020-10-14	bioer	30.71	Trentino-Alto Adige/Südtirol/Trento/Trento
190	Ph3_RUN1_NB23	EPI_ISL_3731025	hCoV-19/Italy/TAA-APSS-Ph3_RUN1_NB23/2020	2020-10-14	bioer	29.46	Trentino-Alto Adige/Südtirol/Trento/Trento
191	Ph3_RUN1_NB24	EPI_ISL_3730825	hCoV-19/Italy/TAA-APSS-Ph3_RUN1_NB24/2020	2020-10-13	bioer	30.82	Trentino-Alto Adige/Südtirol/Trento/Altavalle
192	Ph4_RUN1_NB01	EPI_ISL_3731026	hCoV-19/Italy/TAA-APSS-Ph4_RUN1_NB01/2020	2020-11-04	maxwell	13.07	Trentino-Alto Adige/Südtirol/Trento/Trento
193	Ph4_RUN1_NB02	EPI_ISL_3731027	hCoV-19/Italy/TAA-APSS-Ph4_RUN1_NB02/2020	2020-10-27	maxwell	13.52	Trentino-Alto Adige/Südtirol/Trento/Vallarsa
194	Ph4_RUN1_NB03	EPI_ISL_3731028	hCoV-19/Italy/TAA-APSS-Ph4_RUN1_NB03/2020	2020-10-26	maxwell	13.67	Trentino-Alto Adige/Südtirol/Trento/Trento
195	Ph4_RUN1_NB04	EPI_ISL_3730906	hCoV-19/Italy/TAA-APSS-Ph4_RUN1_NB04/2020	2020-10-09	maxwell	14.12	Trentino-Alto Adige/Südtirol/Trento/Giovo
196	Ph4_RUN1_NB05	EPI_ISL_3731029	hCoV-19/Italy/TAA-APSS-Ph4_RUN1_NB05/2020	2020-10-26	maxwell	14.55	Veneto/Vicenza/Bassano del Grappa
197	Ph4_RUN1_NB06	EPI_ISL_3731030	hCoV-19/Italy/TAA-APSS-Ph4_RUN1_NB06/2020	2020-10-28	maxwell	14.58	Trentino-Alto Adige/Südtirol/Trento/Nogaredo
198	Ph4_RUN1_NB07	EPI_ISL_3731031	hCoV-19/Italy/TAA-APSS-Ph4_RUN1_NB07/2020	2020-10-15	maxwell	15.38	Trentino-Alto Adige/Südtirol/Trento/Rovereto
199	Ph4_RUN1_NB08	EPI_ISL_3731032	hCoV-19/Italy/TAA-APSS-Ph4_RUN1_NB08/2020	2020-12-29	maxwell	15.8	Lombardia/Bergamo/Stezzano
200	Ph4_RUN1_NB09	EPI_ISL_3731033	hCoV-19/Italy/TAA-APSS-Ph4_RUN1_NB09/2020	2020-10-21	maxwell	16.27	Trentino-Alto Adige/Südtirol/Trento/Pergine Valsugana
201	Ph4_RUN1_NB10	EPI_ISL_3731034	hCoV-19/Italy/TAA-APSS-Ph4_RUN1_NB10/2020	2020-10-22	bioer	16.36	Trentino-Alto Adige/Südtirol/Trento/Malé
202	Ph4_RUN1_NB11	EPI_ISL_3731035	hCoV-19/Italy/TAA-APSS-Ph4_RUN1_NB11/2020	2020-10-27	maxwell	16.39	Trentino-Alto Adige/Südtirol/Trento/Rovereto
203	Ph4_RUN1_NB12	EPI_ISL_3731036	hCoV-19/Italy/TAA-APSS-Ph4_RUN1_NB12/2020	2020-10-26	maxwell	16.64	Trentino-Alto Adige/Südtirol/Trento/Riva del Garda
204	Ph4_RUN1_NB13	EPI_ISL_3730908	hCoV-19/Italy/TAA-APSS-Ph4_RUN1_NB13/2020	2020-10-30	maxwell	17.24	Trentino-Alto Adige/Südtirol/Trento/Pergine Valsugana
205	Ph4_RUN1_NB14	EPI_ISL_3731037	hCoV-19/Italy/TAA-APSS-Ph4_RUN1_NB14/2020	2020-10-15	bioer	18.4	Trentino-Alto Adige/Südtirol/Trento/Lavis
206	Ph4_RUN1_NB15	EPI_ISL_3731038	hCoV-19/Italy/TAA-APSS-Ph4_RUN1_NB15/2020	2020-12-29	bioer	18.48	Trentino-Alto Adige/Südtirol/Trento/Altavalle
207	Ph4_RUN1_NB16	EPI_ISL_3731039	hCoV-19/Italy/TAA-APSS-Ph4_RUN1_NB16/2020	2020-10-14	maxwell	18.53	Trentino-Alto Adige/Südtirol/Trento/Trento
208	Ph4_RUN1_NB17	EPI_ISL_3731040	hCoV-19/Italy/TAA-APSS-Ph4_RUN1_NB17/2020	2020-10-14	maxwell	18.67	Trentino-Alto Adige/Südtirol/Trento/Terre d'Adige
209	Ph4_RUN1_NB18	EPI_ISL_3731041	hCoV-19/Italy/TAA-APSS-Ph4_RUN1_NB18/2020	2020-12-02	maxwell	18.98	Trentino-Alto Adige/Südtirol/Trento/Rovereto
210	Ph4_RUN1_NB19	EPI_ISL_3731042	hCoV-19/Italy/TAA-APSS-Ph4_RUN1_NB19/2020	2020-10-15	maxwell	19.03	Trentino-Alto Adige/Südtirol/Trento/Trento
211	Ph4_RUN1_NB20	EPI_ISL_3731043	hCoV-19/Italy/TAA-APSS-Ph4_RUN1_NB20/2020	2020-10-14	maxwell	19.23	Trentino-Alto Adige/Südtirol/Trento/Ville d'Anaunia
212	Ph4_RUN1_NB21	EPI_ISL_3731044	hCoV-19/Italy/TAA-APSS-Ph4_RUN1_NB21/2020	2020-10-13	maxwell	19.82	Trentino-Alto Adige/Südtirol/Trento/Comano Terme
213	Ph4_RUN1_NB22	EPI_ISL_3731045	hCoV-19/Italy/TAA-APSS-Ph4_RUN1_NB22/2020	2020-12-29	bioer	19.87	Trentino-Alto Adige/Südtirol/Trento/Trento
214	Ph4_RUN1_NB23	EPI_ISL_3731046	hCoV-19/Italy/TAA-APSS-Ph4_RUN1_NB23/2020	2020-10-14	maxwell	20.38	Trentino-Alto Adige/Südtirol/Trento/Trento
215	Ph4_RUN1_NB24	EPI_ISL_3731047	hCoV-19/Italy/TAA-APSS-Ph4_RUN1_NB24/2020	2020-10-21	bioer	21.06	Trentino-Alto Adige/Südtirol/Trento/Pergine Valsugana
216	Ph4_RUN2_NB01	EPI_ISL_3731048	hCoV-19/Italy/TAA-APSS-Ph4_RUN2_NB01/2020	2020-10-15	bioer	21.09	UNKNOWN/UNKNOWN/UNKNOWN
217	Ph4_RUN2_NB02	EPI_ISL_3730907	hCoV-19/Italy/TAA-APSS-Ph4_RUN2_NB02/2020	2020-12-28	maxwell	21.32	Trentino-Alto Adige/Südtirol/Trento/Storo
218	Ph4_RUN2_NB03	EPI_ISL_3731049	hCoV-19/Italy/TAA-APSS-Ph4_RUN2_NB03/2020	2020-12-29	bioer	21.41	Trentino-Alto Adige/Südtirol/Trento/Mezzocorona
219	Ph4_RUN2_NB04	EPI_ISL_3731050	hCoV-19/Italy/TAA-APSS-Ph4_RUN2_NB04/2020	2020-12-02	maxwell	21.57	Trentino-Alto Adige/Südtirol/Trento/Rovereto
220	Ph4_RUN2_NB05	EPI_ISL_3731051	hCoV-19/Italy/TAA-APSS-Ph4_RUN2_NB05/2020	2020-12-29	maxwell	21.59	Trentino-Alto Adige/Südtirol/Trento/Tre Ville
221	Ph4_RUN2_NB06	EPI_ISL_3731052	hCoV-19/Italy/TAA-APSS-Ph4_RUN2_NB06/2020	2020-10-22	bioer	21.61	Lombardia/Brescia/Pozzolengo
222	Ph4_RUN2_NB07	EPI_ISL_3731053	hCoV-19/Italy/TAA-APSS-Ph4_RUN2_NB07/2020	2020-12-29	bioer	21.93	Trentino-Alto Adige/Südtirol/Trento/Rovereto
223	Ph4_RUN2_NB08	EPI_ISL_3730868	hCoV-19/Italy/TAA-APSS-Ph4_RUN2_NB08/2020	2020-12-02	bioer	22.14	Trentino-Alto Adige/Südtirol/Trento/Trento
224	Ph4_RUN2_NB09	EPI_ISL_3730872	hCoV-19/Italy/TAA-APSS-Ph4_RUN2_NB09/2020	2020-10-30	maxwell	22.41	Trentino-Alto Adige/Südtirol/Trento/Trento
225	Ph4_RUN2_NB10	EPI_ISL_3731054	hCoV-19/Italy/TAA-APSS-Ph4_RUN2_NB10/2020	2020-10-14	bioer	23.24	Trentino-Alto Adige/Südtirol/Trento/Trento
226	Ph4_RUN2_NB11	EPI_ISL_3731055	hCoV-19/Italy/TAA-APSS-Ph4_RUN2_NB11/2020	2020-10-15	bioer	23.27	Trentino-Alto Adige/Südtirol/Trento/Mezzolombardo
227	Ph4_RUN2_NB12	EPI_ISL_3731056	hCoV-19/Italy/TAA-APSS-Ph4_RUN2_NB12/2020	2020-12-29	bioer	23.57	Trentino-Alto Adige/Südtirol/Trento/Primiero San Martino di Castrozza
228	Ph4_RUN2_NB13	EPI_ISL_3731057	hCoV-19/Italy/TAA-APSS-Ph4_RUN2_NB13/2020	2020-12-29	maxwell	24.48	Trentino-Alto Adige/Südtirol/Trento/Pergine Valsugana
229	Ph4_RUN2_NB14	EPI_ISL_3731058	hCoV-19/Italy/TAA-APSS-Ph4_RUN2_NB14/2020	2020-10-14	bioer	24.83	Trentino-Alto Adige/Südtirol/Trento/Cembra Lisignago
230	Ph4_RUN2_NB15	EPI_ISL_3731059	hCoV-19/Italy/TAA-APSS-Ph4_RUN2_NB15/2020	2020-12-29	maxwell	25.04	Trentino-Alto Adige/Südtirol/Trento/Sant'Orsola Terme
231	Ph4_RUN2_NB16	EPI_ISL_3731060	hCoV-19/Italy/TAA-APSS-Ph4_RUN2_NB16/2020	2020-10-15	bioer	25.14	Trentino-Alto Adige/Südtirol/Trento/Civezzano
232	Ph4_RUN2_NB17	EPI_ISL_3730855	hCoV-19/Italy/TAA-APSS-Ph4_RUN2_NB17/2020	2020-12-02	bioer	26.62	Trentino-Alto Adige/Südtirol/Trento/Brentonico
233	Ph4_RUN2_NB18	EPI_ISL_3730823	hCoV-19/Italy/TAA-APSS-Ph4_RUN2_NB18/2020	2020-10-14	bioer	27.17	Trentino-Alto Adige/Südtirol/Trento/Trento
234	Ph4_RUN2_NB19	EPI_ISL_3730854	hCoV-19/Italy/TAA-APSS-Ph4_RUN2_NB19/2020	2020-10-14	maxwell	27.77	Trentino-Alto Adige/Südtirol/Trento/Ton
235	Ph4_RUN2_NB20	EPI_ISL_3730856	hCoV-19/Italy/TAA-APSS-Ph4_RUN2_NB20/2020	2020-10-14	bioer	27.87	Trentino-Alto Adige/Südtirol/Trento/Pergine Valsugana
236	Ph4_RUN2_NB21	EPI_ISL_3730812	hCoV-19/Italy/TAA-APSS-Ph4_RUN2_NB21/2020	2020-12-29	bioer	27.88	Trentino-Alto Adige/Südtirol/Trento/Isera
237	Ph4_RUN2_NB22	EPI_ISL_3730894	hCoV-19/Italy/TAA-APSS-Ph4_RUN2_NB22/2020	2020-10-14	maxwell	28.93	Trentino-Alto Adige/Südtirol/Trento/Cembra Lisignago
238	Ph4_RUN2_NB23	EPI_ISL_3730903	hCoV-19/Italy/TAA-APSS-Ph4_RUN2_NB23/2020	2020-12-02	maxwell	29.12	Trentino-Alto Adige/Südtirol/Trento/Mori
239	Ph4_RUN2_NB24	EPI_ISL_3730900	hCoV-19/Italy/TAA-APSS-Ph4_RUN2_NB24/2020	2020-12-29	bioer	30.02	Trentino-Alto Adige/Südtirol/Trento/Rovereto
240	Ph4_RUN3_NB01	EPI_ISL_3730810	hCoV-19/Italy/TAA-APSS-Ph4_RUN3_NB01/2020	2020-10-14	bioer	30.12	Trentino-Alto Adige/Südtirol/Trento/Civezzano
241	Ph4_RUN3_NB02	EPI_ISL_3730901	hCoV-19/Italy/TAA-APSS-Ph4_RUN3_NB02/2020	2020-12-29	bioer	30.16	Trentino-Alto Adige/Südtirol/Trento/Garniga Terme
242	Ph4_RUN3_NB03	EPI_ISL_3730887	hCoV-19/Italy/TAA-APSS-Ph4_RUN3_NB03/2020	2020-10-14	bioer	30.39	Trentino-Alto Adige/Südtirol/Trento/Civezzano
243	Ph4_RUN3_NB04	EPI_ISL_3730896	hCoV-19/Italy/TAA-APSS-Ph4_RUN3_NB04/2020	2020-10-14	bioer	30.62	Trentino-Alto Adige/Südtirol/Trento/Trento
244	Ph4_RUN3_NB05	EPI_ISL_3730880	hCoV-19/Italy/TAA-APSS-Ph4_RUN3_NB05/2020	2020-10-14	maxwell	31.71	Trentino-Alto Adige/Südtirol/Trento/Mezzolombardo
245	Ph4_RUN3_NB06	EPI_ISL_3730895	hCoV-19/Italy/TAA-APSS-Ph4_RUN3_NB06/2020	2020-10-14	maxwell	31.86	Trentino-Alto Adige/Südtirol/Trento/Calceranica al Lago
246	Ph4_RUN3_NB07	EPI_ISL_3730827	hCoV-19/Italy/TAA-APSS-Ph4_RUN3_NB07/2020	2020-10-14	bioer	33.37	Trentino-Alto Adige/Südtirol/Trento/Cembra Lisignago
247	Ph4_RUN3_NB08	EPI_ISL_3730809	hCoV-19/Italy/TAA-APSS-Ph4_RUN3_NB08/2020	2020-10-14	bioer	34.46	Trentino-Alto Adige/Südtirol/Trento/Lavis
248	Ph4_RUN3_NB09	EPI_ISL_3730902	hCoV-19/Italy/TAA-APSS-Ph4_RUN3_NB09/2020	2020-10-14	maxwell	34.99	Trentino-Alto Adige/Südtirol/Trento/Lavis
249	Ph4_RUN3_NB10	EPI_ISL_3730875	hCoV-19/Italy/TAA-APSS-Ph4_RUN3_NB10/2020	2020-12-02	bioer	35.29	Trentino-Alto Adige/Südtirol/Trento/Trento
250	Ph4_RUN3_NB11	EPI_ISL_3730877	hCoV-19/Italy/TAA-APSS-Ph4_RUN3_NB11/2020	2020-12-02	bioer	36.04	Trentino-Alto Adige/Südtirol/Trento/Rovereto
251	Ph4_RUN3_NB12	EPI_ISL_3730892	hCoV-19/Italy/TAA-APSS-Ph4_RUN3_NB12/2020	2020-12-02	bioer	37.92	Trentino-Alto Adige/Südtirol/Trento/Volano
252	Ph4_RUN3_NB13	EPI_ISL_3730904	hCoV-19/Italy/TAA-APSS-Ph4_RUN3_NB13/2020	2020-10-14	bioer	39.74	Trentino-Alto Adige/Südtirol/Trento/Cembra Lisignago
