# Supplementary material for: On the Origin and Propagation of the COVID-19 Outbreak in the Italian Province of Trento, a Tourist Region of Northern Italy
Source: Viruses. 2022 Mar 11;14(3):580. doi: 10.3390/v14030580 (PMC8951735; doi:10.3390/v14030580)
Supplement: Supplementary file 1 [file viruses-14-00580-s001.zip › Supplementary Table S3-per_sample_stats.xlsx]

## Sheet: CORSD_TN_stats_per__sample
Sample	# reads	# Ns	# SNPs	Ct value
Riva_del_Garda/Ph1_RUN1_NB01/2020-03-05	311735	122	4	22.2
UNKNOWN/Ph1_RUN1_NB02/2020-03-06	290542	121	5	18.85
Borgo_Valsugana/Ph1_RUN1_NB03/2020-03-08	303987	121	5	21.06
Borgo_Valsugana/Ph1_RUN1_NB04/2020-03-08	295442	121	9	20.42
Borgo_Valsugana/Ph1_RUN1_NB05/2020-03-09	289927	121	8	21.46
Cembra_Lisignago/Ph1_RUN1_NB06/2020-03-09	296847	121	5	23.29
Predazzo/Ph1_RUN1_NB07/2020-03-09	270596	121	5	22.95
Tesero/Ph1_RUN1_NB08/2020-03-10	358592	121	7	21.3
Vermiglio/Ph1_RUN1_NB09/2020-03-11	230102	416	6	18.48
Vermiglio/Ph1_RUN1_NB10/2020-03-12	284113	121	9	21.16
Ledro/Ph1_RUN1_NB11/2020-03-14	256666	416	6	23.02
Canazei/Ph1_RUN1_NB12/2020-03-19	303098	122	6	17.59
Cenate_Sotto/Ph1_RUN1_NB13/2020-03-19	258213	121	7	21.28
Malé/Ph1_RUN1_NB14/2020-03-19	321985	121	6	21.49
Malé/Ph1_RUN1_NB15/2020-03-20	277904	122	5	20.83
Trento/Ph1_RUN1_NB16/2020-03-20	329808	121	5	22.29
Trento/Ph1_RUN1_NB17/2020-03-22	344651	416	5	22.59
Pergine_Valsugana/Ph1_RUN1_NB18/2020-03-09	224980	121	6	17.67
Trento/Ph1_RUN1_NB19/2020-03-10	274131	416	6	22.22
Trento/Ph1_RUN1_NB20/2020-03-10	324708	121	4	21.85
Cavalese/Ph1_RUN1_NB21/2020-03-10	311025	121	8	22.81
Pergine_Valsugana/Ph1_RUN1_NB22/2020-03-10	333687	416	6	21.38
Pergine_Valsugana/Ph1_RUN1_NB23/2020-03-10	307449	121	6	20.14
Tione_di_Trento/Ph1_RUN1_NB24/2020-03-11	273970	122	5	23.84
Comano_Terme/Ph1_RUN2_NB01/2020-03-07	330801	713	4	27.32
Riva_del_Garda/Ph1_RUN2_NB02/2020-03-08	319259	121	5	23.93
Levico_Terme/Ph1_RUN2_NB03/2020-03-09	322347	954	6	26.76
Canazei/Ph1_RUN2_NB04/2020-03-09	282105	953	5	27.29
Cavalese/Ph1_RUN2_NB05/2020-03-09	364442	416	5	26.53
Canazei/Ph1_RUN2_NB06/2020-03-09	342749	416	4	24.27
Tesero/Ph1_RUN2_NB07/2020-03-09	278084	656	4	27.45
Brentonico/Ph1_RUN2_NB08/2020-03-19	300698	416	8	25
Nogaredo/Ph1_RUN2_NB09/2020-03-19	299595	953	5	27.31
Rovereto/Ph1_RUN2_NB10/2020-03-19	252851	953	5	27.41
Bocenago/Ph1_RUN2_NB11/2020-03-19	301111	416	9	26.35
Ton/Ph1_RUN2_NB12/2020-03-20	330707	416	8	25.44
UNKNOWN/Ph1_RUN2_NB13/2020-03-20	303230	417	5	25.67
UNKNOWN/Ph1_RUN2_NB14/2020-03-20	316548	417	4	24.5
Rovereto/Ph1_RUN2_NB15/2020-03-20	246862	416	6	24.66
Novella/Ph1_RUN2_NB16/2020-03-21	302601	416	6	25.1
Trento/Ph1_RUN2_NB17/2020-03-09	276057	774	4	24.71
Tione_di_Trento/Ph1_RUN2_NB18/2020-03-10	304951	416	5	25.74
Pergine_Valsugana/Ph1_RUN2_NB19/2020-03-10	336439	714	6	25.07
Pergine_Valsugana/Ph1_RUN2_NB20/2020-03-10	316064	416	6	24.2
Cavalese/Ph1_RUN2_NB21/2020-03-11	324906	416	5	26.56
Trento/Ph1_RUN2_NB22/2020-03-12	333821	416	5	26.52
Rovereto/Ph1_RUN2_NB23/2020-03-12	251093	953	5	27.08
Pergine_Valsugana/Ph1_RUN2_NB24/2020-03-10	283337	955	5	27.56
Dro/Ph1_RUN3_NB01/2020-03-02	489368	954	5	31.15
Arco/Ph1_RUN3_NB02/2020-03-05	502368	953	5	28.62
Comano_Terme/Ph1_RUN3_NB03/2020-03-07	492095	713	4	28.08
Bolzano/Ph1_RUN3_NB04/2020-03-09	448078	953	6	29.02
UNKNOWN/Ph1_RUN3_NB05/2020-03-09	470688	953	4	28.38
Castello-Molina_di_Fiemme/Ph1_RUN3_NB06/2020-03-09	462786	953	5	30.31
Cavalese/Ph1_RUN3_NB07/2020-03-09	397842	1171	4	30.48
Andalo/Ph1_RUN3_NB08/2020-03-10	478157	954	5	29.45
Rovereto/Ph1_RUN3_NB09/2020-03-19	511803	955	4	28.92
Besenello/Ph1_RUN3_NB10/2020-03-19	406579	954	5	29.88
Caderzone_Terme/Ph1_RUN3_NB11/2020-03-20	469338	1167	4	30.39
Codogno/Ph1_RUN3_NB12/2020-03-20	486371	714	7	29.99
Pergine_Valsugana/Ph1_RUN3_NB13/2020-03-21	469281	953	5	29.14
Pergine_Valsugana/Ph1_RUN3_NB14/2020-03-21	494042	713	4	28.28
Trento/Ph1_RUN3_NB15/2020-03-21	381845	713	5	29.1
Pergine_Valsugana/Ph1_RUN3_NB16/2020-03-09	384241	955	4	30.91
Rovereto/Ph1_RUN3_NB17/2020-03-11	412272	1194	4	30
Cles/Ph1_RUN3_NB18/2020-03-10	361755	954	4	30.35
Trento/Ph1_RUN3_NB19/2020-03-11	449915	955	5	30.25
Cles/Ph1_RUN3_NB20/2020-03-11	498563	953	5	28.25
Rovereto/Ph1_RUN3_NB21/2020-03-12	393941	1194	5	31.07
Trento/Ph1_RUN3_NB22/2020-03-12	381877	1384	4	31.08
Trento/Ph1_RUN3_NB23/2020-03-11	430893	953	5	28.62
Trento/Ph1_RUN3_NB24/2020-03-11	420339	953	6	28.64
Lavis/Ph2_RUN1_NB01/2020-03-29	509894	121	8	17.38
Sanremo/Ph2_RUN1_NB02/2020-04-02	573619	121	5	19.12
Arco/Ph2_RUN1_NB03/2020-04-01	530769	121	8	19.29
Borgo_Chiese/Ph2_RUN1_NB04/2020-03-30	510307	121	6	19.33
Trento/Ph2_RUN1_NB05/2020-03-30	480453	121	7	19.34
Cavalese/Ph2_RUN1_NB06/2020-04-04	602003	121	9	19.58
Arco/Ph2_RUN1_NB07/2020-04-08	319550	361	7	19.71
Mori/Ph2_RUN1_NB08/2020-04-04	279624	628	6	19.87
Trento/Ph2_RUN1_NB09/2020-04-09	592346	121	6	20.04
Cavalese/Ph2_RUN1_NB10/2020-04-02	400154	121	10	20.26
Spormaggiore/Ph2_RUN1_NB11/2020-04-01	610646	121	6	20.42
Cles/Ph2_RUN1_NB12/2020-04-05	547472	121	4	20.63
Arco/Ph2_RUN1_NB13/2020-04-14	595460	121	5	20.67
Trento/Ph2_RUN1_NB14/2020-04-01	666735	121	7	21.05
Ledro/Ph2_RUN1_NB15/2020-04-03	450169	361	7	21.07
Carisolo/Ph2_RUN1_NB16/2020-03-28	509889	121	6	21.27
Taranto/Ph2_RUN1_NB17/2020-04-09	456098	121	8	21.41
Contà/Ph2_RUN1_NB18/2020-04-07	585143	121	11	21.45
Predazzo/Ph2_RUN1_NB19/2020-04-12	604691	361	9	21.47
Lavarone/Ph2_RUN1_NB20/2020-04-06	446158	122	7	21.54
Vallarsa/Ph2_RUN1_NB21/2020-04-01	605317	121	6	21.65
Egna/Ph2_RUN1_NB22/2020-03-30	527959	628	7	21.86
Carisolo/Ph2_RUN1_NB23/2020-04-07	536153	121	10	22.14
ESTERO/Ph2_RUN1_NB24/2020-04-01	587249	121	10	22.15
Termeno_sulla_strada_del_vino/Ph2_RUN2_NB01/2020-03-30	519748	121	8	22.62
Bondone/Ph2_RUN2_NB02/2020-04-05	499690	121	7	23.16
Lavis/Ph2_RUN2_NB03/2020-04-03	292413	123	7	23.39
San_Giovanni_di_Fassa/Ph2_RUN2_NB04/2020-03-30	361261	121	5	23.92
Comano_Terme/Ph2_RUN2_NB05/2020-04-07	387771	121	5	23.96
Levico_Terme/Ph2_RUN2_NB06/2020-03-31	399453	121	7	24.05
Ziano_di_Fiemme/Ph2_RUN2_NB07/2020-04-03	374067	121	6	24.11
Contà/Ph2_RUN2_NB08/2020-04-08	396889	121	9	24.19
Trento/Ph2_RUN2_NB09/2020-04-06	338534	121	7	24.24
Trento/Ph2_RUN2_NB10/2020-04-09	370919	121	6	24.44
Riva_del_Garda/Ph2_RUN2_NB11/2020-03-28	259465	121	6	24.48
Caldonazzo/Ph2_RUN2_NB12/2020-04-07	321908	122	11	24.79
Torre_del_Greco/Ph2_RUN2_NB13/2020-03-26	397403	121	7	24.84
Comano_Terme/Ph2_RUN2_NB14/2020-04-02	382859	121	8	24.88
Mezzocorona/Ph2_RUN2_NB15/2020-03-29	308809	121	5	25.03
Cavalese/Ph2_RUN2_NB16/2020-04-04	436211	121	10	25.06
Brescia/Ph2_RUN2_NB17/2020-04-08	252268	121	5	25.1
Tre_Ville/Ph2_RUN2_NB18/2020-04-09	330045	121	9	25.16
Pomarolo/Ph2_RUN2_NB19/2020-04-03	356216	121	7	25.17
Tesero/Ph2_RUN2_NB20/2020-04-06	375186	121	9	25.29
Ville_di_Fiemme/Ph2_RUN2_NB21/2020-04-13	284802	122	12	25.32
Spiazzo/Ph2_RUN2_NB22/2020-04-12	258648	121	8	25.44
Arco/Ph2_RUN2_NB23/2020-04-09	277807	121	8	25.5
Riva_del_Garda/Ph2_RUN2_NB24/2020-03-31	238493	122	7	25.66
Bocenago/Ph2_RUN3_NB01/2020-04-03	385299	123	6	25.96
Trento/Ph2_RUN3_NB02/2020-03-29	396058	399	7	25.96
Riva_del_Garda/Ph2_RUN3_NB03/2020-04-03	404496	121	6	26.22
Lavis/Ph2_RUN3_NB04/2020-04-07	418100	121	8	26.24
Rovereto/Ph2_RUN3_NB05/2020-03-29	402384	3156	4	26.46
Rovereto/Ph2_RUN3_NB06/2020-04-06	419737	121	4	26.47
Nago-Torbole/Ph2_RUN3_NB07/2020-03-30	360475	204	6	26.61
Ville_di_Fiemme/Ph2_RUN3_NB08/2020-04-05	410793	404	4	26.73
Trento/Ph2_RUN3_NB09/2020-03-30	403010	399	5	26.81
Borgo_Chiese/Ph2_RUN3_NB10/2020-03-30	385671	399	6	26.88
Trento/Ph2_RUN3_NB11/2020-03-31	457332	401	7	27.26
Rovereto/Ph2_RUN3_NB12/2020-04-06	375378	121	4	27.32
Storo/Ph2_RUN3_NB13/2020-03-30	437167	649	5	27.34
San_Michele_all'Adige/Ph2_RUN3_NB14/2020-04-13	395254	399	7	27.38
Tre_Ville/Ph2_RUN3_NB15/2020-04-04	349387	1208	5	27.73
Trento/Ph2_RUN3_NB16/2020-04-05	400368	400	7	27.76
ESTERO/Ph2_RUN3_NB17/2020-04-01	329189	938	4	27.85
Mezzolombardo/Ph2_RUN3_NB18/2020-04-04	362811	943	9	28.06
Trento/Ph2_RUN3_NB19/2020-04-01	379119	1209	6	28.4
Borgo_Valsugana/Ph2_RUN3_NB20/2020-04-14	381054	1208	9	28.48
Comano_Terme/Ph2_RUN3_NB21/2020-03-31	368471	1475	4	28.56
Rovereto/Ph2_RUN3_NB22/2020-04-06	391981	1190	5	28.71
Rovereto/Ph2_RUN3_NB23/2020-04-01	397127	934	5	28.73
Trento/Ph2_RUN3_NB24/2020-04-05	367367	936	4	28.77
Novella/Ph2_RUN4_NB01/2020-04-01	263753	2538	4	28.82
Arco/Ph2_RUN4_NB02/2020-03-30	269462	2277	5	28.96
Pomarolo/Ph2_RUN4_NB03/2020-04-13	267760	1722	4	29.1
Aldeno/Ph2_RUN4_NB04/2020-04-02	302791	2262	6	29.11
Riva_del_Garda/Ph2_RUN4_NB05/2020-03-29	255848	2583	4	29.23
Cavalese/Ph2_RUN4_NB06/2020-04-04	326284	2260	4	29.25
Levico_Terme/Ph2_RUN4_NB07/2020-03-30	256278	2261	4	29.25
Lavis/Ph2_RUN4_NB08/2020-04-13	294459	2274	4	29.27
Rovereto/Ph2_RUN4_NB09/2020-03-31	219570	1962	4	29.56
Caderzone_Terme/Ph2_RUN4_NB10/2020-04-05	243621	2259	4	29.88
Genova/Ph2_RUN4_NB11/2020-04-02	287619	2329	4	30.09
Mezzolombardo/Ph2_RUN4_NB12/2020-03-31	300375	2021	4	30.14
San_Giovanni_di_Fassa/Ph2_RUN4_NB13/2020-04-01	243200	2864	4	30.42
Borgo_Chiese/Ph2_RUN4_NB14/2020-03-30	256837	2802	4	30.48
Strembo/Ph2_RUN4_NB15/2020-03-30	229463	3084	4	30.62
Predazzo/Ph2_RUN4_NB16/2020-03-27	260488	2802	4	30.66
Cles/Ph2_RUN4_NB17/2020-04-02	231018	2551	5	30.74
Pergine_Valsugana/Ph2_RUN4_NB18/2020-04-06	266341	650	6	30.92
Borgo_Chiese/Ph2_RUN4_NB19/2020-04-12	252585	1258	6	31.52
Sella_Giudicarie/Ph2_RUN4_NB20/2020-04-03	255507	1462	4	31.37
Predazzo/Ph2_RUN4_NB21/2020-04-01	284494	1752	5	31.66
Trento/Ph2_RUN4_NB22/2020-04-04	299398	1211	4	31.67
Tione_di_Trento/Ph2_RUN4_NB23/2020-04-10	282422	1208	7	31.88
Trento/Ph2_RUN4_NB24/2020-04-06	273756	941	4	31.98
Sant'Orsola_Terme/Ph3_RUN1_NB01/2020-10-08	168597	121	20	21.34
Civezzano/Ph3_RUN1_NB02/2020-10-08	157739	628	17	27.84
Civezzano/Ph3_RUN1_NB03/2020-10-08	144485	121	17	23.64
Civezzano/Ph3_RUN1_NB04/2020-10-08	235666	121	17	21.29
Pergine_Valsugana/Ph3_RUN1_NB05/2020-10-08	163040	121	17	24.25
Baselga_di_Pinè/Ph3_RUN1_NB06/2020-10-08	174968	388	18	25.18
Trento/Ph3_RUN1_NB07/2020-10-08	165511	121	19	28.33
Baselga_di_Pinè/Ph3_RUN1_NB08/2020-10-08	158235	386	14	21.69
Trento/Ph3_RUN1_NB09/2020-10-08	133097	121	17	23.37
Baselga_di_Pinè/Ph3_RUN1_NB10/2020-10-08	134689	386	14	21.16
Trento/Ph3_RUN1_NB11/2020-10-07	141889	386	15	30.12
Trento/Ph3_RUN1_NB12/2020-10-09	162374	121	25	31.68
Trento/Ph3_RUN1_NB13/2020-10-09	151953	121	25	27.4
Trento/Ph3_RUN1_NB14/2020-10-09	137896	127	22	23.92
Arco/Ph3_RUN1_NB15/2020-10-09	111403	122	19	19.21
Arco/Ph3_RUN1_NB16/2020-10-09	116296	121	17	24.82
Pieve_Tesino/Ph3_RUN1_NB17/2020-10-09	132985	629	16	28.59
Trento/Ph3_RUN1_NB18/2020-10-09	149076	121	20	26.46
Ronchi_Valsugana/Ph3_RUN1_NB19/2020-10-09	168182	121	15	26.81
Ville_d'Anaunia/Ph3_RUN1_NB20/2020-10-09	154462	121	14	28.49
Mezzocorona/Ph3_RUN1_NB21/2020-10-13	172579	121	21	31.64
Trento/Ph3_RUN1_NB22/2020-10-14	128480	149	30	30.71
Trento/Ph3_RUN1_NB23/2020-10-14	150103	121	20	29.46
Altavalle/Ph3_RUN1_NB24/2020-10-13	122349	1172	17	30.82
Trento/Ph4_RUN1_NB01/2020-11-04	211057	121	21	13.07
Vallarsa/Ph4_RUN1_NB02/2020-10-27	236284	121	14	13.52
Trento/Ph4_RUN1_NB03/2020-10-26	211801	121	18	13.67
Giovo/Ph4_RUN1_NB04/2020-10-09	218577	121	20	14.12
Bassano_del_Grappa/Ph4_RUN1_NB05/2020-10-26	242311	121	24	14.55
Nogaredo/Ph4_RUN1_NB06/2020-10-28	210199	121	17	14.58
Rovereto/Ph4_RUN1_NB07/2020-10-15	240358	121	14	15.38
Stezzano/Ph4_RUN1_NB08/2020-12-29	218337	121	23	15.8
Pergine_Valsugana/Ph4_RUN1_NB09/2020-10-21	162063	121	17	16.27
Malé/Ph4_RUN1_NB10/2020-10-22	193447	121	21	16.36
Rovereto/Ph4_RUN1_NB11/2020-10-27	229455	121	15	16.39
Riva_del_Garda/Ph4_RUN1_NB12/2020-10-26	208558	121	18	16.64
Pergine_Valsugana/Ph4_RUN1_NB13/2020-10-30	247894	121	21	17.24
Lavis/Ph4_RUN1_NB14/2020-10-15	234818	121	19	18.4
Altavalle/Ph4_RUN1_NB15/2020-12-29	170728	121	20	18.48
Trento/Ph4_RUN1_NB16/2020-10-14	195510	413	30	18.53
Terre_d'Adige/Ph4_RUN1_NB17/2020-10-14	227439	121	21	18.67
Rovereto/Ph4_RUN1_NB18/2020-12-02	174277	121	18	18.98
Trento/Ph4_RUN1_NB19/2020-10-15	213229	121	18	19.03
Ville_d'Anaunia/Ph4_RUN1_NB20/2020-10-14	203520	121	21	19.23
Comano_Terme/Ph4_RUN1_NB21/2020-10-13	194769	121	19	19.82
Trento/Ph4_RUN1_NB22/2020-12-29	210291	121	22	19.87
Trento/Ph4_RUN1_NB23/2020-10-14	176729	413	32	20.38
Pergine_Valsugana/Ph4_RUN1_NB24/2020-10-21	190128	121	19	21.06
UNKNOWN/Ph4_RUN2_NB01/2020-10-15	276840	121	20	21.09
Storo/Ph4_RUN2_NB02/2020-12-28	235242	339	30	21.32
Mezzocorona/Ph4_RUN2_NB03/2020-12-29	238556	339	22	21.41
Rovereto/Ph4_RUN2_NB04/2020-12-02	272459	121	22	21.57
Tre_Ville/Ph4_RUN2_NB05/2020-12-29	110249	339	21	21.59
Pozzolengo/Ph4_RUN2_NB06/2020-10-22	217533	339	21	21.61
Rovereto/Ph4_RUN2_NB07/2020-12-29	188849	339	19	21.93
Trento/Ph4_RUN2_NB08/2020-12-02	277339	631	31	22.14
Trento/Ph4_RUN2_NB09/2020-10-30	232325	606	16	22.41
Trento/Ph4_RUN2_NB10/2020-10-14	246950	339	21	23.24
Mezzolombardo/Ph4_RUN2_NB11/2020-10-15	264282	409	20	23.27
Primiero_San_Martino_di_Castrozza/Ph4_RUN2_NB12/2020-12-29	253531	339	23	23.57
Pergine_Valsugana/Ph4_RUN2_NB13/2020-12-29	271862	627	21	24.48
Cembra_Lisignago/Ph4_RUN2_NB14/2020-10-14	214595	339	18	24.83
Sant'Orsola_Terme/Ph4_RUN2_NB15/2020-12-29	188623	344	13	25.04
Civezzano/Ph4_RUN2_NB16/2020-10-15	219560	629	18	25.14
Brentonico/Ph4_RUN2_NB17/2020-12-02	222801	1166	16	26.62
Trento/Ph4_RUN2_NB18/2020-10-14	198142	1459	20	27.17
Ton/Ph4_RUN2_NB19/2020-10-14	257664	1202	15	27.77
Pergine_Valsugana/Ph4_RUN2_NB20/2020-10-14	234946	1162	18	27.87
Isera/Ph4_RUN2_NB21/2020-12-29	218502	1706	18	27.88
Cembra_Lisignago/Ph4_RUN2_NB22/2020-10-14	188868	2275	5	28.93
Mori/Ph4_RUN2_NB23/2020-12-02	171197	1985	8	29.12
Rovereto/Ph4_RUN2_NB24/2020-12-29	193772	1991	15	30.02
Civezzano/Ph4_RUN3_NB01/2020-10-14	341444	1748	7	30.12
Garniga_Terme/Ph4_RUN3_NB02/2020-12-29	399906	1991	14	30.16
Civezzano/Ph4_RUN3_NB03/2020-10-14	338491	2541	14	30.39
Trento/Ph4_RUN3_NB04/2020-10-14	385247	2269	12	30.62
Mezzolombardo/Ph4_RUN3_NB05/2020-10-14	363829	3063	5	31.71
Calceranica_al_Lago/Ph4_RUN3_NB06/2020-10-14	440880	2274	3	31.86
Cembra_Lisignago/Ph4_RUN3_NB07/2020-10-14	428654	1251	3	33.37
Lavis/Ph4_RUN3_NB08/2020-10-14	394944	1751	3	34.46
Lavis/Ph4_RUN3_NB09/2020-10-14	314698	1990	4	34.99
Trento/Ph4_RUN3_NB10/2020-12-02	304407	3257	3	35.29
Rovereto/Ph4_RUN3_NB11/2020-12-02	366939	3100	5	36.04
Volano/Ph4_RUN3_NB12/2020-12-02	250308	2518	3	37.92
Cembra_Lisignago/Ph4_RUN3_NB13/2020-10-14	180865	5382	3	39.74
