# Supplementary material for: On the Origin and Propagation of the COVID-19 Outbreak in the Italian Province of Trento, a Tourist Region of Northern Italy
Source: Viruses. 2022 Mar 11;14(3):580. doi: 10.3390/v14030580 (PMC8951735; doi:10.3390/v14030580)
Supplement: Supplementary file 1 [file viruses-14-00580-s001.zip › Supplementary Table S4-Number_of_sequences_for_each_Pangolin_lineage.xlsx]

## Sheet: Lineage summary
Lineages	N° of sequences	First sampled date	Last sampled date
B.1	151	2020-03-02	2020-12-29
B.1.1.29	21	2020-03-09	2020-12-02
B.1.1	6	2020-03-10	2020-04-04
B.1.9.5	1	2020-03-30	2020-03-30
B.1.1.130	2	2020-04-08	2020-04-09
B.1.134	1	2020-04-03	2020-04-03
B.1.1.67	1	2020-03-30	2020-03-30
B.1.1.145	1	2020-03-31	2020-03-31
B.1.356	1	2020-04-01	2020-04-01
B.1.177	42	2020-10-08	2020-12-29
B.1.1.305	4	2020-10-07	2020-10-30
B.1.221	2	2020-10-08	2020-10-28
B.1.160	4	2020-10-09	2020-12-28
B.1.258	2	2020-10-09	2020-10-09
B.1.1.39	1	2020-10-09	2020-10-09
B.1.1.1	5	2020-10-09	2020-10-27
B.1.236	1	2020-10-09	2020-10-09
B.1.367	4	2020-10-14	2020-12-02
B.1.438	2	2020-10-13	2020-10-14
B.1.258.3	1	2020-10-15	2020-10-15

## Sheet: Pangolin classification
Sequence name	Lineage	Probability	Most common countries	Number of taxa	Date range	Days since last sampling	Mutations identified
Riva_del_Garda/Ph1_RUN1_NB01/2020-03-05	B.1	1	USA, UK, Spain	19204	January-28, January-02	51	['C3037T', 'A23403G', 'C241T', 'C14408T']
UNKNOWN/Ph1_RUN1_NB02/2020-03-06	B.1	1	USA, UK, Spain	19204	January-28, January-02	51	['C241T', 'A23403G', 'C3037T', 'G25563T', 'C14408T']
Borgo_Valsugana/Ph1_RUN1_NB03/2020-03-08	B.1	1	USA, UK, Spain	19204	January-28, January-02	51	['C241T', 'A23403G', 'C3037T', 'A20268G', 'C14408T']
Borgo_Valsugana/Ph1_RUN1_NB04/2020-03-08	B.1	1	USA, UK, Spain	19204	January-28, January-02	51	['T15696C', 'C241T', 'G11634T', 'A23403G', 'C3037T', 'A26530G', 'C14408T', 'A9664G']
Borgo_Valsugana/Ph1_RUN1_NB05/2020-03-09	B.1.1.29	1	UK, Ireland	110	March-22, June-17	250	['T17688C', 'C241T', 'G28882A', 'A23403G', 'C3037T', 'A1015G', 'A3625C', 'G28881A', 'C14408T', 'G28883C']
Cembra_Lisignago/Ph1_RUN1_NB06/2020-03-09	B.1	1	USA, UK, Spain	19204	January-28, January-02	51	['C241T', 'A23403G', 'C3037T', 'A26530G', 'C14408T']
Predazzo/Ph1_RUN1_NB07/2020-03-09	B.1	1	USA, UK, Spain	19204	January-28, January-02	51	['C241T', 'A23403G', 'C3037T', 'A20268G', 'C14408T']
Tesero/Ph1_RUN1_NB08/2020-03-10	B.1.1	1	USA, UK, Bangladesh	278	February-29, January-15	38	['C241T', 'G28882A', 'C27046T', 'A23403G', 'C3037T', 'G28881A', 'C14408T', 'G28883C', 'C26625T']
Vermiglio/Ph1_RUN1_NB09/2020-03-11	B.1.1	1	USA, UK, Bangladesh	278	February-29, January-15	38	['C241T', 'G28882A', 'C27046T', 'A23403G', 'C3037T', 'G28881A', 'C14408T', 'G28883C']
Vermiglio/Ph1_RUN1_NB10/2020-03-12	B.1	1	USA, UK, Spain	19204	January-28, January-02	51	['C241T', 'A16311G', 'A23403G', 'C3037T', 'G29513T', 'T3793C', 'C14408T', 'C23575T']
Ledro/Ph1_RUN1_NB11/2020-03-14	B.1.1	1	USA, UK, Bangladesh	278	February-29, January-15	38	['C241T', 'G28882A', 'C27046T', 'A23403G', 'C3037T', 'G28881A', 'C14408T', 'G28883C']
Canazei/Ph1_RUN1_NB12/2020-03-19	B.1	1	USA, UK, Spain	19204	January-28, January-02	51	['C241T', 'G18394T', 'A23403G', 'C3037T', 'C14408T', 'C23393T']
Cenate_Sotto/Ph1_RUN1_NB13/2020-03-19	B.1	1	USA, UK, Spain	19204	January-28, January-02	51	['G13201A', 'C241T', 'C13568T', 'A23403G', 'C3037T', 'A6098G', 'C14408T']
Malé/Ph1_RUN1_NB14/2020-03-19	B.1.1.29	1	UK, Ireland	110	March-22, June-17	250	['A8072G', 'C241T', 'G28882A', 'A23403G', 'C3037T', 'G28881A', 'C14408T', 'G28883C']
Malé/Ph1_RUN1_NB15/2020-03-20	B.1	1	USA, UK, Spain	19204	January-28, January-02	51	['C241T', 'A23403G', 'C3037T', 'C14408T', 'C12445T']
Trento/Ph1_RUN1_NB16/2020-03-20	B.1	1	USA, UK, Spain	19204	January-28, January-02	51	['C241T', 'A23403G', 'C3037T', 'A20268G', 'C14408T']
Trento/Ph1_RUN1_NB17/2020-03-22	B.1	1	USA, UK, Spain	19204	January-28, January-02	51	['C241T', 'A23403G', 'C3037T', 'A20268G', 'C14408T']
Pergine_Valsugana/Ph1_RUN1_NB18/2020-03-09	B.1	1	USA, UK, Spain	19204	January-28, January-02	51	['C241T', 'A23403G', 'C3037T', 'C13335T', 'C14408T', 'G14829T']
Trento/Ph1_RUN1_NB19/2020-03-10	B.1	1	USA, UK, Spain	19204	January-28, January-02	51	['C241T', 'A23403G', 'C3037T', 'A20268G', 'C14408T', 'C26078T']
Trento/Ph1_RUN1_NB20/2020-03-10	B.1	1	USA, UK, Spain	19204	January-28, January-02	51	['C3037T', 'A23403G', 'C241T', 'C14408T']
Cavalese/Ph1_RUN1_NB21/2020-03-10	B.1.1.29	1	UK, Ireland	110	March-22, June-17	250	['C241T', 'C988T', 'G28882A', 'A23403G', 'C3037T', 'T20401C', 'G28881A', 'C14408T', 'G28883C', 'G24998C']
Pergine_Valsugana/Ph1_RUN1_NB22/2020-03-10	B.1	1	USA, UK, Spain	19204	January-28, January-02	51	['C241T', 'A23403G', 'C3037T', 'C13335T', 'C14408T', 'G14829T']
Pergine_Valsugana/Ph1_RUN1_NB23/2020-03-10	B.1	1	USA, UK, Spain	19204	January-28, January-02	51	['C241T', 'A23403G', 'C3037T', 'C13335T', 'C14408T', 'G14829T']
Tione_di_Trento/Ph1_RUN1_NB24/2020-03-11	B.1	1	USA, UK, Spain	19204	January-28, January-02	51	['C241T', 'A23403G', 'C3037T', 'A26530G', 'C14408T']
Comano_Terme/Ph1_RUN2_NB01/2020-03-07	B.1	1	USA, UK, Spain	19204	January-28, January-02	51	['C3037T', 'A23403G', 'C241T', 'C14408T']
Riva_del_Garda/Ph1_RUN2_NB02/2020-03-08	B.1	1	USA, UK, Spain	19204	January-28, January-02	51	['C241T', 'A23403G', 'C3037T', 'A26530G', 'C14408T']
Levico_Terme/Ph1_RUN2_NB03/2020-03-09	B.1	1	USA, UK, Spain	19204	January-28, January-02	51	['C241T', 'A23403G', 'C3037T', 'A6098G', 'C14408T', 'G28048T']
Canazei/Ph1_RUN2_NB04/2020-03-09	B.1.1.29	1	UK, Ireland	110	March-22, June-17	250	['C241T', 'G28882A', 'A23403G', 'C3037T', 'G28881A', 'C14408T', 'G28883C']
Cavalese/Ph1_RUN2_NB05/2020-03-09	B.1	1	USA, UK, Spain	19204	January-28, January-02	51	['C241T', 'A23403G', 'C3037T', 'C25350T', 'C14408T']
Canazei/Ph1_RUN2_NB06/2020-03-09	B.1	1	USA, UK, Spain	19204	January-28, January-02	51	['C3037T', 'A23403G', 'C241T', 'C14408T']
Tesero/Ph1_RUN2_NB07/2020-03-09	B.1	1	USA, UK, Spain	19204	January-28, January-02	51	['C3037T', 'A23403G', 'C241T', 'C14408T']
Brentonico/Ph1_RUN2_NB08/2020-03-19	B.1.1	1	USA, UK, Bangladesh	278	February-29, January-15	38	['G12797A', 'G25354T', 'C241T', 'G28882A', 'C27046T', 'A23403G', 'C3037T', 'G28881A', 'C14408T', 'G28883C']
Nogaredo/Ph1_RUN2_NB09/2020-03-19	B.1	1	USA, UK, Spain	19204	January-28, January-02	51	['C241T', 'A23403G', 'C3037T', 'A26530G', 'C14408T']
Rovereto/Ph1_RUN2_NB10/2020-03-19	B.1	1	USA, UK, Spain	19204	January-28, January-02	51	['C241T', 'A23403G', 'C3037T', 'A26530G', 'C14408T']
Bocenago/Ph1_RUN2_NB11/2020-03-19	B.1	1	USA, UK, Spain	19204	January-28, January-02	51	['C241T', 'C21691T', 'T9775G', 'C14408T', 'C3037T', 'A23403G', 'G17019T', 'C29546T']
Ton/Ph1_RUN2_NB12/2020-03-20	B.1.1.29	1	UK, Ireland	110	March-22, June-17	250	['T17688C', 'C241T', 'G28882A', 'A23403G', 'C3037T', 'A1015G', 'A3625C', 'G28881A', 'C14408T', 'G28883C']
UNKNOWN/Ph1_RUN2_NB13/2020-03-20	B.1	1	USA, UK, Spain	19204	January-28, January-02	51	['C241T', 'A23403G', 'C3037T', 'T26016A', 'C14408T']
UNKNOWN/Ph1_RUN2_NB14/2020-03-20	B.1	1	USA, UK, Spain	19204	January-28, January-02	51	['C3037T', 'A23403G', 'C241T', 'C14408T']
Rovereto/Ph1_RUN2_NB15/2020-03-20	B.1	1	USA, UK, Spain	19204	January-28, January-02	51	['C241T', 'A23403G', 'C3037T', 'A20268G', 'C14408T', 'C11074T']
Novella/Ph1_RUN2_NB16/2020-03-21	B.1	1	USA, UK, Spain	19204	January-28, January-02	51	['C241T', 'A23403G', 'C3037T', 'A187G', 'C14408T', 'C21575T']
Trento/Ph1_RUN2_NB17/2020-03-09	B.1	1	USA, UK, Spain	19204	January-28, January-02	51	['C3037T', 'A23403G', 'C241T', 'C14408T']
Tione_di_Trento/Ph1_RUN2_NB18/2020-03-10	B.1	1	USA, UK, Spain	19204	January-28, January-02	51	['C241T', 'A23403G', 'C3037T', 'A20268G', 'C14408T']
Pergine_Valsugana/Ph1_RUN2_NB19/2020-03-10	B.1	1	USA, UK, Spain	19204	January-28, January-02	51	['C241T', 'A23403G', 'C3037T', 'C13335T', 'C14408T', 'G14829T']
Pergine_Valsugana/Ph1_RUN2_NB20/2020-03-10	B.1	1	USA, UK, Spain	19204	January-28, January-02	51	['C241T', 'A23403G', 'C3037T', 'C13335T', 'C14408T', 'G14829T']
Cavalese/Ph1_RUN2_NB21/2020-03-11	B.1.1.29	1	UK, Ireland	110	March-22, June-17	250	['C241T', 'G28882A', 'A23403G', 'C3037T', 'G28881A', 'C14408T', 'G28883C']
Trento/Ph1_RUN2_NB22/2020-03-12	B.1	1	USA, UK, Spain	19204	January-28, January-02	51	['C241T', 'A23403G', 'C3037T', 'A20268G', 'C14408T']
Rovereto/Ph1_RUN2_NB23/2020-03-12	B.1	1	USA, UK, Spain	19204	January-28, January-02	51	['C241T', 'A23403G', 'C3037T', 'A20268G', 'C14408T']
Pergine_Valsugana/Ph1_RUN2_NB24/2020-03-10	B.1	1	USA, UK, Spain	19204	January-28, January-02	51	['C241T', 'A23403G', 'C3037T', 'C14408T', 'G14829T']
Dro/Ph1_RUN3_NB01/2020-03-02	B.1	1	USA, UK, Spain	19204	January-28, January-02	51	['C241T', 'A23403G', 'C3037T', 'C14408T', 'C21575T']
Arco/Ph1_RUN3_NB02/2020-03-05	B.1	1	USA, UK, Spain	19204	January-28, January-02	51	['C241T', 'A23403G', 'C3037T', 'C25350T', 'C14408T']
Comano_Terme/Ph1_RUN3_NB03/2020-03-07	B.1	1	USA, UK, Spain	19204	January-28, January-02	51	['C3037T', 'A23403G', 'C241T', 'C14408T']
Bolzano/Ph1_RUN3_NB04/2020-03-09	B.1	1	USA, UK, Spain	19204	January-28, January-02	51	['C241T', 'C10755T', 'C3037T', 'A23403G', 'A20268G', 'C14408T']
UNKNOWN/Ph1_RUN3_NB05/2020-03-09	B.1	1	USA, UK, Spain	19204	January-28, January-02	51	['C3037T', 'A23403G', 'C241T', 'C14408T']
Castello-Molina_di_Fiemme/Ph1_RUN3_NB06/2020-03-09	B.1	1	USA, UK, Spain	19204	January-28, January-02	51	['C241T', 'A23403G', 'C3037T', 'A20268G', 'C14408T']
Cavalese/Ph1_RUN3_NB07/2020-03-09	B.1	1	USA, UK, Spain	19204	January-28, January-02	51	['C3037T', 'A23403G', 'C241T', 'C14408T']
Andalo/Ph1_RUN3_NB08/2020-03-10	B.1.1.29	1	UK, Ireland	110	March-22, June-17	250	['C241T', 'G28882A', 'A23403G', 'C3037T', 'G28881A', 'C14408T', 'G28883C']
Rovereto/Ph1_RUN3_NB09/2020-03-19	B.1	1	USA, UK, Spain	19204	January-28, January-02	51	['C3037T', 'A23403G', 'C241T', 'C14408T']
Besenello/Ph1_RUN3_NB10/2020-03-19	B.1	1	USA, UK, Spain	19204	January-28, January-02	51	['C241T', 'A23403G', 'C3037T', 'C14408T', 'C18647T']
Caderzone_Terme/Ph1_RUN3_NB11/2020-03-20	B.1	1	USA, UK, Spain	19204	January-28, January-02	51	['C3037T', 'A23403G', 'C241T', 'C14408T']
Codogno/Ph1_RUN3_NB12/2020-03-20	B.1	1	USA, UK, Spain	19204	January-28, January-02	51	['C241T', 'A23403G', 'C3037T', 'C29743A', 'G6860A', 'C14408T', 'C18647T']
Pergine_Valsugana/Ph1_RUN3_NB13/2020-03-21	B.1	1	USA, UK, Spain	19204	January-28, January-02	51	['C241T', 'A23403G', 'C3037T', 'C7165T', 'C14408T']
Pergine_Valsugana/Ph1_RUN3_NB14/2020-03-21	B.1	1	USA, UK, Spain	19204	January-28, January-02	51	['C3037T', 'A23403G', 'C241T', 'C14408T']
Trento/Ph1_RUN3_NB15/2020-03-21	B.1	1	USA, UK, Spain	19204	January-28, January-02	51	['C241T', 'A23403G', 'C3037T', 'A20268G', 'C14408T']
Pergine_Valsugana/Ph1_RUN3_NB16/2020-03-09	B.1	1	USA, UK, Spain	19204	January-28, January-02	51	['C3037T', 'A23403G', 'C241T', 'C14408T']
Rovereto/Ph1_RUN3_NB17/2020-03-11	B.1	1	USA, UK, Spain	19204	January-28, January-02	51	['C3037T', 'A23403G', 'C241T', 'C14408T']
Cles/Ph1_RUN3_NB18/2020-03-10	B.1	1	USA, UK, Spain	19204	January-28, January-02	51	['C3037T', 'A23403G', 'C241T', 'C14408T']
Trento/Ph1_RUN3_NB19/2020-03-11	B.1	1	USA, UK, Spain	19204	January-28, January-02	51	['C241T', 'C3646T', 'A23403G', 'C3037T', 'C14408T']
Cles/Ph1_RUN3_NB20/2020-03-11	B.1	1	USA, UK, Spain	19204	January-28, January-02	51	['C241T', 'A23403G', 'C3037T', 'A26530G', 'C14408T']
Rovereto/Ph1_RUN3_NB21/2020-03-12	B.1	1	USA, UK, Spain	19204	January-28, January-02	51	['C241T', 'A23403G', 'C3037T', 'C2469T', 'C14408T']
Trento/Ph1_RUN3_NB22/2020-03-12	B.1	1	USA, UK, Spain	19204	January-28, January-02	51	['C3037T', 'A23403G', 'C241T', 'C14408T']
Trento/Ph1_RUN3_NB23/2020-03-11	B.1	1	USA, UK, Spain	19204	January-28, January-02	51	['C241T', 'A23403G', 'C3037T', 'C13335T', 'C14408T']
Trento/Ph1_RUN3_NB24/2020-03-11	B.1	1	USA, UK, Spain	19204	January-28, January-02	51	['C241T', 'A23403G', 'C3037T', 'A20268G', 'C14408T', 'T10792C']
Rovereto/Ph2_RUN3_NB05/2020-03-29	B.1	1	USA, UK, Spain	19204	January-28, January-02	51	['C3037T', 'A23403G', 'C241T', 'C14408T']
San_Giovanni_di_Fassa/Ph2_RUN4_NB13/2020-04-01	B.1	1	USA, UK, Spain	19204	January-28, January-02	51	['C3037T', 'A23403G', 'C241T', 'C14408T']
Strembo/Ph2_RUN4_NB15/2020-03-30	B.1	1	USA, UK, Spain	19204	January-28, January-02	51	['C3037T', 'A23403G', 'C241T', 'C14408T']
Predazzo/Ph2_RUN4_NB21/2020-04-01	B.1	1	USA, UK, Spain	19204	January-28, January-02	51	['C241T', 'A23403G', 'C3037T', 'C24795T', 'C14408T']
Mezzolombardo/Ph2_RUN4_NB12/2020-03-31	B.1	1	USA, UK, Spain	19204	January-28, January-02	51	['C3037T', 'A23403G', 'C241T', 'C14408T']
Borgo_Chiese/Ph2_RUN4_NB14/2020-03-30	B.1	1	USA, UK, Spain	19204	January-28, January-02	51	['C3037T', 'A23403G', 'C241T', 'C14408T']
Predazzo/Ph2_RUN4_NB16/2020-03-27	B.1	1	USA, UK, Spain	19204	January-28, January-02	51	['C3037T', 'A23403G', 'C241T', 'C14408T']
Novella/Ph2_RUN4_NB01/2020-04-01	B.1	1	USA, UK, Spain	19204	January-28, January-02	51	['C3037T', 'A23403G', 'C241T', 'C14408T']
Riva_del_Garda/Ph2_RUN4_NB05/2020-03-29	B.1	1	USA, UK, Spain	19204	January-28, January-02	51	['C3037T', 'A23403G', 'C241T', 'C14408T']
Genova/Ph2_RUN4_NB11/2020-04-02	B.1	1	USA, UK, Spain	19204	January-28, January-02	51	['C3037T', 'A23403G', 'C241T', 'C14408T']
Arco/Ph2_RUN4_NB02/2020-03-30	B.1	1	USA, UK, Spain	19204	January-28, January-02	51	['C241T', 'A23403G', 'C3037T', 'A20268G', 'C14408T']
Aldeno/Ph2_RUN4_NB04/2020-04-02	B.1	1	USA, UK, Spain	19204	January-28, January-02	51	['C241T', 'A23403G', 'C3037T', 'G1857A', 'A20268G', 'C14408T']
Levico_Terme/Ph2_RUN4_NB07/2020-03-30	B.1	1	USA, UK, Spain	19204	January-28, January-02	51	['C3037T', 'A23403G', 'C241T', 'C14408T']
Caderzone_Terme/Ph2_RUN4_NB10/2020-04-05	B.1	1	USA, UK, Spain	19204	January-28, January-02	51	['C3037T', 'A23403G', 'C241T', 'C14408T']
Cavalese/Ph2_RUN4_NB06/2020-04-04	B.1	1	USA, UK, Spain	19204	January-28, January-02	51	['C3037T', 'A23403G', 'C241T', 'C14408T']
Egna/Ph2_RUN1_NB22/2020-03-30	B.1.9.5	1	UK, Denmark, Sweden	16	July-20, November-16	98	['C29585T', 'C241T', 'A23403G', 'C3037T', 'A27921C', 'C14408T', 'G28851C']
Mori/Ph2_RUN1_NB08/2020-04-04	B.1.1	1	USA, UK, Bangladesh	278	February-29, January-15	38	['C241T', 'G28882A', 'C27046T', 'A23403G', 'C3037T', 'G28881A', 'C14408T', 'G28883C']
Pergine_Valsugana/Ph2_RUN4_NB18/2020-04-06	B.1.1.29	1	UK, Ireland	110	March-22, June-17	250	['C14262T', 'C241T', 'G28882A', 'A23403G', 'C3037T', 'G28881A', 'C14408T', 'G28883C']
Storo/Ph2_RUN3_NB13/2020-03-30	B.1	1	USA, UK, Spain	19204	January-28, January-02	51	['C241T', 'A23403G', 'C3037T', 'A20268G', 'C14408T']
Arco/Ph2_RUN1_NB07/2020-04-08	B.1.1.130	1	UK, Sweden, USA	112	March-16, November-08	106	['A8072G', 'C241T', 'G28882A', 'A23403G', 'C3037T', 'C16887T', 'G28881A', 'C14408T', 'G28883C']
Predazzo/Ph2_RUN1_NB19/2020-04-12	B.1	1	USA, UK, Spain	19204	January-28, January-02	51	['C241T', 'C16792T', 'C3037T', 'T22342C', 'A23403G', 'A26530G', 'G16298T', 'C14408T']
Ledro/Ph2_RUN1_NB15/2020-04-03	B.1.134	1	USA	54	April-08, August-28	178	['C241T', 'A23403G', 'C3037T', 'T3493C', 'A27921C', 'C14408T', 'G20980A']
Nago-Torbole/Ph2_RUN3_NB07/2020-03-30	B.1.1.67	1	UK, Russia, South_Africa	306	March-18, January-12	41	['G28077A', 'C241T', 'G28882A', 'A23403G', 'C3037T', 'G28881A', 'C14408T', 'G28883C']
Ville_di_Fiemme/Ph2_RUN2_NB21/2020-04-13	B.1	1	USA, UK, Spain	19204	January-28, January-02	51	['C241T', 'G9928T', 'A23403G', 'C3037T', 'C26322T', 'C9246T', 'G28857T', 'A187G', 'G18169A', 'C14408T', 'C25583T', 'G7798T']
Contà/Ph2_RUN1_NB18/2020-04-07	B.1.1.29	1	UK, Ireland	110	March-22, June-17	250	['C241T', 'G28882A', 'A23403G', 'C3037T', 'A13947T', 'G28881A', 'C21658T', 'T7984C', 'C14408T', 'G28883C', 'G29778A']
Lavarone/Ph2_RUN1_NB20/2020-04-06	B.1.1.29	1	UK, Ireland	110	March-22, June-17	250	['A8072G', 'A11991G', 'C241T', 'G28882A', 'A23403G', 'C3037T', 'G28881A', 'C14408T', 'G28883C']
Riva_del_Garda/Ph2_RUN2_NB24/2020-03-31	B.1.1.145	1	UK	20	May-20, July-15	222	['A8072G', 'C241T', 'G28882A', 'A23403G', 'C3037T', 'G28881A', 'C14408T', 'G28883C', 'C27673T']
Arco/Ph2_RUN2_NB23/2020-04-09	B.1.1.130	1	UK, Sweden, USA	112	March-16, November-08	106	['A8072G', 'C241T', 'C11455T', 'G28882A', 'A23403G', 'C3037T', 'C16887T', 'G28881A', 'C14408T', 'G28883C']
Pomarolo/Ph2_RUN2_NB19/2020-04-03	B.1.1	1	USA, UK, Bangladesh	278	February-29, January-15	38	['C241T', 'G28882A', 'C27046T', 'A23403G', 'C3037T', 'G28881A', 'C26151T', 'C14408T', 'G28883C']
Spormaggiore/Ph2_RUN1_NB11/2020-04-01	B.1.1.29	1	UK, Ireland	110	March-22, June-17	250	['C241T', 'G28882A', 'A23403G', 'C3037T', 'G28883C', 'G28881A', 'C14408T', 'G10265A']
Vallarsa/Ph2_RUN1_NB21/2020-04-01	B.1.1.29	1	UK, Ireland	110	March-22, June-17	250	['C241T', 'A2240C', 'G28882A', 'A23403G', 'C3037T', 'G28881A', 'C14408T', 'G28883C']
Sanremo/Ph2_RUN1_NB02/2020-04-02	B.1.1.29	1	UK, Ireland	110	March-22, June-17	250	['C241T', 'G28882A', 'A23403G', 'C3037T', 'G28881A', 'C14408T', 'G28883C']
San_Giovanni_di_Fassa/Ph2_RUN2_NB04/2020-03-30	B.1.1.29	1	UK, Ireland	110	March-22, June-17	250	['C241T', 'G28882A', 'A23403G', 'C3037T', 'G28881A', 'C14408T', 'G28883C']
Comano_Terme/Ph2_RUN2_NB05/2020-04-07	B.1.1.29	1	UK, Ireland	110	March-22, June-17	250	['C241T', 'G28882A', 'A23403G', 'C3037T', 'G28881A', 'C14408T', 'G28883C']
Lavis/Ph2_RUN2_NB03/2020-04-03	B.1	1	USA, UK, Spain	19204	January-28, January-02	51	['C17733T', 'C241T', 'A23403G', 'C3037T', 'G25563T', 'C217T', 'C14408T']
Contà/Ph2_RUN2_NB08/2020-04-08	B.1	1	USA, UK, Spain	19204	January-28, January-02	51	['C241T', 'G9773A', 'C17733T', 'A23403G', 'C3037T', 'G25563T', 'C217T', 'C14408T', 'G25690T']
Cavalese/Ph2_RUN1_NB06/2020-04-04	B.1	1	USA, UK, Spain	19204	January-28, January-02	51	['C241T', 'C14408T', 'C3037T', 'A23403G', 'C9246T', 'A187G', 'C14120T', 'C25583T', 'G7798T']
Caldonazzo/Ph2_RUN2_NB12/2020-04-07	B.1	1	USA, UK, Spain	19204	January-28, January-02	51	['C241T', 'A23403G', 'C3037T', 'C3170T', 'G19254T', 'C683T', 'A27921C', 'C14408T']
Tesero/Ph2_RUN2_NB20/2020-04-06	B.1	1	USA, UK, Spain	19204	January-28, January-02	51	['C17172T', 'C241T', 'A23403G', 'C3037T', 'C21736T', 'C11109T', 'G19919A', 'C6354T', 'C14408T']
Cavalese/Ph2_RUN1_NB10/2020-04-02	B.1	1	USA, UK, Spain	19204	January-28, January-02	51	['C241T', 'C27923T', 'A23403G', 'C3037T', 'A929G', 'A26530G', 'C14408T', 'T29223C', 'C10335T', 'C21621T']
Cavalese/Ph2_RUN2_NB16/2020-04-04	B.1	1	USA, UK, Spain	19204	January-28, January-02	51	['C241T', 'C27923T', 'A23403G', 'C3037T', 'A929G', 'A26530G', 'C14408T', 'T29223C', 'C10335T', 'C21621T']
Lavis/Ph2_RUN1_NB01/2020-03-29	B.1	1	USA, UK, Spain	19204	January-28, January-02	51	['C241T', 'C27513T', 'A23403G', 'C3037T', 'T12214C', 'C14408T', 'G9479T', 'C22530T']
Arco/Ph2_RUN1_NB03/2020-04-01	B.1	1	USA, UK, Spain	19204	January-28, January-02	51	['G17193T', 'C241T', 'A23403G', 'C3037T', 'C18322T', 'C13297T', 'A27921C', 'C14408T']
Bocenago/Ph2_RUN3_NB01/2020-04-03	B.1	1	USA, UK, Spain	19204	January-28, January-02	51	['C241T', 'A23403G', 'C3037T', 'C15081T', 'C14408T', 'G4255T']
Trento/Ph2_RUN1_NB14/2020-04-01	B.1	1	USA, UK, Spain	19204	January-28, January-02	51	['G13213T', 'C241T', 'A23403G', 'C3037T', 'A187G', 'C14408T', 'C21575T']
Trento/Ph2_RUN2_NB09/2020-04-06	B.1	1	USA, UK, Spain	19204	January-28, January-02	51	['C241T', 'A23403G', 'C3037T', 'A187G', 'G25166C', 'C14408T', 'C21575T']
Torre_del_Greco/Ph2_RUN2_NB13/2020-03-26	B.1	1	USA, UK, Spain	19204	January-28, January-02	51	['C241T', 'A23403G', 'C3037T', 'A187G', 'C14408T', 'C21575T', 'C8092T']
Taranto/Ph2_RUN1_NB17/2020-04-09	B.1	1	USA, UK, Spain	19204	January-28, January-02	51	['C241T', 'G22577A', 'A23403G', 'C3037T', 'A16682G', 'A20268G', 'C14408T', 'C21575T']
Spiazzo/Ph2_RUN2_NB22/2020-04-12	B.1	1	USA, UK, Spain	19204	January-28, January-02	51	['C241T', 'G22577A', 'A23403G', 'C3037T', 'A16682G', 'A20268G', 'C14408T', 'C21575T']
Carisolo/Ph2_RUN1_NB23/2020-04-07	B.1	1	USA, UK, Spain	19204	January-28, January-02	51	['C241T', 'G613T', 'G22577A', 'A23403G', 'C3037T', 'C6941T', 'A16682G', 'A20268G', 'C14408T', 'C21575T']
Tre_Ville/Ph2_RUN2_NB18/2020-04-09	B.1	1	USA, UK, Spain	19204	January-28, January-02	51	['C241T', 'G22577A', 'A23403G', 'C3037T', 'C6941T', 'A16682G', 'A20268G', 'C14408T', 'C21575T']
Trento/Ph2_RUN1_NB05/2020-03-30	B.1	1	USA, UK, Spain	19204	January-28, January-02	51	['C241T', 'G29290A', 'A23403G', 'C3037T', 'C13335T', 'C14408T', 'G14829T']
Termeno_sulla_strada_del_vino/Ph2_RUN2_NB01/2020-03-30	B.1	1	USA, UK, Spain	19204	January-28, January-02	51	['C241T', 'A23403G', 'C3037T', 'C9430T', 'A20268G', 'C14408T', 'G29764A', 'C9661T']
Comano_Terme/Ph2_RUN2_NB14/2020-04-02	B.1	1	USA, UK, Spain	19204	January-28, January-02	51	['C241T', 'A23403G', 'C3037T', 'A22964G', 'C18928T', 'A16682G', 'A20268G', 'C14408T']
Lavis/Ph2_RUN3_NB04/2020-04-07	B.1	1	USA, UK, Spain	19204	January-28, January-02	51	['C241T', 'C17127T', 'A23403G', 'C3037T', 'C14408T', 'C25613T', 'C25521T']
ESTERO/Ph2_RUN1_NB24/2020-04-01	B.1.356	1	UK, Netherlands, Spain	193	March-03, June-17	250	['C241T', 'T1537C', 'A23403G', 'C3037T', 'C8917T', 'C26571T', 'A20268G', 'C14408T']
Bondone/Ph2_RUN2_NB02/2020-04-05	B.1	1	USA, UK, Spain	19204	January-28, January-02	51	['C241T', 'G3470A', 'A23403G', 'C3037T', 'A20268G', 'C14408T', 'C16989T']
Levico_Terme/Ph2_RUN2_NB06/2020-03-31	B.1	1	USA, UK, Spain	19204	January-28, January-02	51	['C241T', 'A23403G', 'C3037T', 'C6762T', 'C14408T', 'A29158G']
Riva_del_Garda/Ph2_RUN2_NB11/2020-03-28	B.1	1	USA, UK, Spain	19204	January-28, January-02	51	['C3619T', 'C241T', 'C13819T', 'A23403G', 'C3037T', 'C14408T']
Riva_del_Garda/Ph2_RUN3_NB03/2020-04-03	B.1	1	USA, UK, Spain	19204	January-28, January-02	51	['C3619T', 'C241T', 'C13819T', 'A23403G', 'C3037T', 'C14408T']
Borgo_Chiese/Ph2_RUN1_NB04/2020-03-30	B.1	1	USA, UK, Spain	19204	January-28, January-02	51	['C241T', 'A23403G', 'C3037T', 'C1426T', 'A20268G', 'C14408T']
Trento/Ph2_RUN1_NB09/2020-04-09	B.1	1	USA, UK, Spain	19204	January-28, January-02	51	['C241T', 'A23403G', 'C3037T', 'A7558G', 'A20268G', 'C14408T']
Trento/Ph2_RUN2_NB10/2020-04-09	B.1	1	USA, UK, Spain	19204	January-28, January-02	51	['C241T', 'A23403G', 'C3037T', 'A20268G', 'C14408T', 'C12823T']
Mezzocorona/Ph2_RUN2_NB15/2020-03-29	B.1	1	USA, UK, Spain	19204	January-28, January-02	51	['C241T', 'A23403G', 'C3037T', 'A20268G', 'C14408T']
Brescia/Ph2_RUN2_NB17/2020-04-08	B.1	1	USA, UK, Spain	19204	January-28, January-02	51	['C241T', 'A23403G', 'C3037T', 'C8756T', 'C14408T']
Cles/Ph2_RUN1_NB12/2020-04-05	B.1	1	USA, UK, Spain	19204	January-28, January-02	51	['C3037T', 'A23403G', 'C241T', 'C14408T']
Rovereto/Ph2_RUN3_NB06/2020-04-06	B.1	1	USA, UK, Spain	19204	January-28, January-02	51	['C3037T', 'A23403G', 'C241T', 'C14408T']
Rovereto/Ph2_RUN3_NB12/2020-04-06	B.1	1	USA, UK, Spain	19204	January-28, January-02	51	['C3037T', 'A23403G', 'C241T', 'C14408T']
Carisolo/Ph2_RUN1_NB16/2020-03-28	B.1	1	USA, UK, Spain	19204	January-28, January-02	51	['C241T', 'A23403G', 'C3037T', 'A26530G', 'C14408T', 'G26538T']
Ziano_di_Fiemme/Ph2_RUN2_NB07/2020-04-03	B.1	1	USA, UK, Spain	19204	January-28, January-02	51	['C241T', 'A23403G', 'C3037T', 'C14408T', 'A26530G', 'C16733T']
Arco/Ph2_RUN1_NB13/2020-04-14	B.1	1	USA, UK, Spain	19204	January-28, January-02	51	['C241T', 'A23403G', 'C3037T', 'A26530G', 'C14408T']
Trento/Ph2_RUN3_NB02/2020-03-29	B.1.1.29	1	UK, Ireland	110	March-22, June-17	250	['C241T', 'G28882A', 'A23403G', 'C3037T', 'G28881A', 'T9982C', 'C14408T', 'G28883C', 'C26305T']
Trento/Ph2_RUN3_NB16/2020-04-05	B.1.1.29	1	UK, Ireland	110	March-22, June-17	250	['C241T', 'G28882A', 'A23403G', 'C3037T', 'G28881A', 'T9982C', 'C14408T', 'G28883C', 'C26305T']
Ville_di_Fiemme/Ph2_RUN3_NB08/2020-04-05	B.1	1	USA, UK, Spain	19204	January-28, January-02	51	['C3037T', 'A23403G', 'C241T', 'C14408T']
Trento/Ph2_RUN3_NB11/2020-03-31	B.1	1	USA, UK, Spain	19204	January-28, January-02	51	['G21255C', 'C241T', 'A23403G', 'C3037T', 'A26530G', 'C16111T', 'C14408T']
Trento/Ph2_RUN3_NB09/2020-03-30	B.1	1	USA, UK, Spain	19204	January-28, January-02	51	['C241T', 'A20472G', 'A23403G', 'C3037T', 'C14408T']
Borgo_Chiese/Ph2_RUN3_NB10/2020-03-30	B.1	1	USA, UK, Spain	19204	January-28, January-02	51	['C241T', 'A23403G', 'C3037T', 'A20268G', 'C14408T']
San_Michele_all'Adige/Ph2_RUN3_NB14/2020-04-13	B.1	1	USA, UK, Spain	19204	January-28, January-02	51	['C3619T', 'C241T', 'C27610T', 'A23403G', 'C3037T', 'C14408T', 'C27247T']
Cles/Ph2_RUN4_NB17/2020-04-02	B.1	1	USA, UK, Spain	19204	January-28, January-02	51	['C241T', 'A23403G', 'C3037T', 'G28839A', 'C14408T']
Borgo_Chiese/Ph2_RUN4_NB19/2020-04-12	B.1	1	USA, UK, Spain	19204	January-28, January-02	51	['C241T', 'A23403G', 'C3037T', 'A20268G', 'C14408T', 'C29679T']
Rovereto/Ph2_RUN3_NB22/2020-04-06	B.1	1	USA, UK, Spain	19204	January-28, January-02	51	['C241T', 'A23403G', 'C3037T', 'A20268G', 'C14408T']
Lavis/Ph2_RUN4_NB08/2020-04-13	B.1	1	USA, UK, Spain	19204	January-28, January-02	51	['C3037T', 'A23403G', 'C241T', 'C14408T']
Comano_Terme/Ph2_RUN3_NB21/2020-03-31	B.1	1	USA, UK, Spain	19204	January-28, January-02	51	['C3037T', 'A23403G', 'C241T', 'C14408T']
Rovereto/Ph2_RUN4_NB09/2020-03-31	B.1	1	USA, UK, Spain	19204	January-28, January-02	51	['C3037T', 'A23403G', 'C241T', 'C14408T']
Pomarolo/Ph2_RUN4_NB03/2020-04-13	B.1	1	USA, UK, Spain	19204	January-28, January-02	51	['C3037T', 'A23403G', 'C241T', 'C14408T']
Mezzolombardo/Ph2_RUN3_NB18/2020-04-04	B.1.1.29	1	UK, Ireland	110	March-22, June-17	250	['C17145T', 'C241T', 'G28882A', 'A23403G', 'C3037T', 'A13947T', 'G28881A', 'T22085C', 'C14408T', 'G28883C']
Trento/Ph2_RUN4_NB24/2020-04-06	B.1	1	USA, UK, Spain	19204	January-28, January-02	51	['C3037T', 'A23403G', 'C241T', 'C14408T']
ESTERO/Ph2_RUN3_NB17/2020-04-01	B.1	1	USA, UK, Spain	19204	January-28, January-02	51	['C3037T', 'A23403G', 'C241T', 'C14408T']
Rovereto/Ph2_RUN3_NB23/2020-04-01	B.1	1	USA, UK, Spain	19204	January-28, January-02	51	['C241T', 'A23403G', 'C3037T', 'A20268G', 'C14408T']
Trento/Ph2_RUN3_NB24/2020-04-05	B.1	1	USA, UK, Spain	19204	January-28, January-02	51	['C3037T', 'A23403G', 'C241T', 'C14408T']
Sella_Giudicarie/Ph2_RUN4_NB20/2020-04-03	B.1	1	USA, UK, Spain	19204	January-28, January-02	51	['C3037T', 'A23403G', 'C241T', 'C14408T']
Borgo_Valsugana/Ph2_RUN3_NB20/2020-04-14	B.1	1	USA, UK, Spain	19204	January-28, January-02	51	['C241T', 'T9775G', 'T16392C', 'C3037T', 'G17019T', 'A23403G', 'T9657C', 'C14408T', 'C29546T']
Tre_Ville/Ph2_RUN3_NB15/2020-04-04	B.1.1.29	1	UK, Ireland	110	March-22, June-17	250	['C241T', 'G28882A', 'A23403G', 'C3037T', 'G28881A', 'C14408T', 'G28883C']
Trento/Ph2_RUN3_NB19/2020-04-01	B.1	1	USA, UK, Spain	19204	January-28, January-02	51	['A8072G', 'C241T', 'A23403G', 'C3037T', 'C14408T']
Tione_di_Trento/Ph2_RUN4_NB23/2020-04-10	B.1	1	USA, UK, Spain	19204	January-28, January-02	51	['C241T', 'A23403G', 'C3037T', 'C6762T', 'C14408T', 'A29158G']
Trento/Ph2_RUN4_NB22/2020-04-04	B.1	1	USA, UK, Spain	19204	January-28, January-02	51	['C3037T', 'A23403G', 'C241T', 'C14408T']
Sant'Orsola_Terme/Ph3_RUN1_NB01/2020-10-08	B.1.177	1	UK, Spain, Denmark	25428	June-20, November-17	97	['G21255C', 'C22227T', 'C241T', 'C5170T', 'C26801G', 'C6286T', 'A25974C', 'A23403G', 'C3037T', 'C23086T', 'G11132T', 'C25904T', 'A28995G', 'G29645T', 'T445C', 'G28436T', 'C14408T', 'C28932T']
Civezzano/Ph3_RUN1_NB02/2020-10-08	B.1.177	1	UK, Spain, Denmark	25428	June-20, November-17	97	['G21255C', 'C22227T', 'C241T', 'C5170T', 'C26801G', 'C6286T', 'A25974C', 'A23403G', 'C3037T', 'G11132T', 'C25904T', 'A28995G', 'G29645T', 'T445C', 'C14408T', 'C28932T']
Civezzano/Ph3_RUN1_NB03/2020-10-08	B.1.177	1	UK, Spain, Denmark	25428	June-20, November-17	97	['G21255C', 'C22227T', 'C241T', 'C5170T', 'C26801G', 'C6286T', 'A25974C', 'A23403G', 'C3037T', 'G11132T', 'C25904T', 'A28995G', 'G29645T', 'T445C', 'C14408T', 'C28932T']
Civezzano/Ph3_RUN1_NB04/2020-10-08	B.1.177	1	UK, Spain, Denmark	25428	June-20, November-17	97	['G21255C', 'C22227T', 'C241T', 'C5170T', 'C26801G', 'C6286T', 'A25974C', 'A23403G', 'C3037T', 'G11132T', 'C25904T', 'A28995G', 'G29645T', 'T445C', 'C14408T', 'C28932T']
Pergine_Valsugana/Ph3_RUN1_NB05/2020-10-08	B.1.177	1	UK, Spain, Denmark	25428	June-20, November-17	97	['G21255C', 'C22227T', 'C241T', 'C5170T', 'C26801G', 'C6286T', 'A25974C', 'A23403G', 'C3037T', 'G11132T', 'C25904T', 'A28995G', 'G29645T', 'T445C', 'C14408T', 'C28932T']
Baselga_di_Pinè/Ph3_RUN1_NB06/2020-10-08	B.1.177	1	UK, Spain, Denmark	25428	June-20, November-17	97	['G21255C', 'C22227T', 'C241T', 'C5170T', 'C26801G', 'C6286T', 'A25974C', 'A23403G', 'C3037T', 'G11132T', 'C25904T', 'A28995G', 'G29645T', 'T445C', 'G28436T', 'C14408T', 'C28932T']
Trento/Ph3_RUN1_NB07/2020-10-08	B.1.177	1	UK, Spain, Denmark	25428	June-20, November-17	97	['G21255C', 'C22227T', 'C241T', 'C5170T', 'C26801G', 'C6286T', 'A25974C', 'A23403G', 'C3037T', 'G11132T', 'C25904T', 'A28995G', 'G29645T', 'T445C', 'G28436T', 'C14408T', 'C28932T']
Baselga_di_Pinè/Ph3_RUN1_NB08/2020-10-08	B.1.1.305	1	UK, Switzerland, Denmark	46	July-27, November-08	106	['C241T', 'C20178T', 'G20548T', 'T19275A', 'G26211T', 'A23403G', 'C3037T', 'G28882A', 'G29692T', 'C26534T', 'G28881A', 'G29810T', 'C14408T', 'G28883C', 'C5284T', 'C18252T']
Trento/Ph3_RUN1_NB09/2020-10-08	B.1.221	1	Netherlands, UK, Belgium	1425	June-11, January-02	51	['C28854T', 'C241T', 'C28651T', 'C3602T', 'A2713G', 'C3037T', 'C21855T', 'A23403G', 'C6941T', 'C16887T', 'A25505G', 'G25996T', 'G25906C', 'C28869T', 'C15324T', 'C14408T', 'T1984C']
Baselga_di_Pinè/Ph3_RUN1_NB10/2020-10-08	B.1.1.305	1	UK, Switzerland, Denmark	46	July-27, November-08	106	['C241T', 'C20178T', 'G20548T', 'T19275A', 'G26211T', 'A23403G', 'C3037T', 'G28882A', 'G29692T', 'C26534T', 'G28881A', 'G29810T', 'C14408T', 'G28883C', 'C5284T', 'C18252T']
Trento/Ph3_RUN1_NB11/2020-10-07	B.1.1.305	1	UK, Switzerland, Denmark	46	July-27, November-08	106	['C241T', 'C20178T', 'G20548T', 'T19275A', 'G26211T', 'A23403G', 'C3037T', 'A24500G', 'G28882A', 'G29692T', 'C26534T', 'G28881A', 'G29810T', 'C14408T', 'G28883C', 'C5284T', 'C18252T']
Trento/Ph3_RUN1_NB12/2020-10-09	B.1.160	1	UK, Denmark, Switzerland	3708	July-16, January-02	51	['G22992A', 'C26735T', 'G15766T', 'G17019T', 'C18877T', 'C222T', 'C241T', 'A23403G', 'C3037T', 'G29399A', 'A16889G', 'C25710T', 'G26720T', 'C4543T', 'G28975C', 'C11497T', 'G5629T', 'G25563T', 'C503T', 'T26876C', 'G9526T', 'C14408T', 'G13993T']
Trento/Ph3_RUN1_NB13/2020-10-09	B.1.160	1	UK, Denmark, Switzerland	3708	July-16, January-02	51	['G22992A', 'C26735T', 'G15766T', 'G17019T', 'C18877T', 'C222T', 'C241T', 'A23403G', 'C3037T', 'G29399A', 'A16889G', 'C25710T', 'G26720T', 'C4543T', 'G28975C', 'C11497T', 'G5629T', 'G25563T', 'C503T', 'T26876C', 'G9526T', 'C14408T', 'G13993T']
Trento/Ph3_RUN1_NB14/2020-10-09	B.1.258	1	UK, Denmark, Czech_Republic	2076	March-25, January-03	50	['G29734C', 'C10450T', 'C241T', 'G17572T', 'A23403G', 'C3037T', 'C10765T', 'G12988T', 'G15598A', 'C22879A', 'C27800A', 'C17104T', 'G18028T', 'A20268G', 'C14408T', 'T7767C', 'T26972C', 'T24910C', 'G3431T', 'C8047T']
Arco/Ph3_RUN1_NB15/2020-10-09	B.1.1.39	1	Switzerland, UK, Denmark	266	July-01, November-08	106	['T25893A', 'C241T', 'G28882A', 'C28868T', 'G24944A', 'A23403G', 'C3037T', 'G28487A', 'G3304T', 'G29706T', 'C27247T', 'C2623T', 'G9130T', 'G28881A', 'T27319C', 'A25798C', 'C14408T', 'G28883C', 'A10512G', 'C16163T']
Arco/Ph3_RUN1_NB16/2020-10-09	B.1.177	1	UK, Spain, Denmark	25428	June-20, November-17	97	['G21255C', 'C22227T', 'C241T', 'C5170T', 'C26801G', 'C6286T', 'A25974C', 'A23403G', 'C3037T', 'G11132T', 'C25904T', 'A28995G', 'G29645T', 'T445C', 'C14408T', 'C28932T']
Pieve_Tesino/Ph3_RUN1_NB17/2020-10-09	B.1.177	1	UK, Spain, Denmark	25428	June-20, November-17	97	['G21255C', 'C22227T', 'C241T', 'C5170T', 'C26801G', 'C6286T', 'A25974C', 'A23403G', 'C3037T', 'A28995G', 'C25904T', 'G29645T', 'T445C', 'C14408T', 'C28932T']
Trento/Ph3_RUN1_NB18/2020-10-09	B.1.177	1	UK, Spain, Denmark	25428	June-20, November-17	97	['G21255C', 'C22227T', 'C241T', 'G22346T', 'C26801G', 'C6286T', 'A23403G', 'C3037T', 'G29751T', 'C22377T', 'C25000T', 'G29645T', 'T445C', 'C27143T', 'G10521A', 'C14408T', 'C1513T', 'C28932T', 'C11747T']
Ronchi_Valsugana/Ph3_RUN1_NB19/2020-10-09	B.1.1.1	1	UK, Denmark, Peru	5680	March-02, November-11	103	['C29370T', 'C241T', 'G28882A', 'A23403G', 'C3037T', 'C13536T', 'A15489C', 'G28883C', 'T21154G', 'C4048T', 'C4002T', 'C203T', 'G28881A', 'C23731T', 'C14408T', 'G10097A', 'C10252T']
Ville_d'Anaunia/Ph3_RUN1_NB20/2020-10-09	B.1.236	1	UK, Switzerland, Denmark	129	June-24, December-23	61	['C28854T', 'C241T', 'C26527T', 'A12759G', 'C3037T', 'A23403G', 'G15672A', 'C1437T', 'A20268G', 'C14408T', 'A894G', 'G18292T', 'G11842A']
Mezzocorona/Ph3_RUN1_NB21/2020-10-13	B.1.177	1	UK, Spain, Denmark	25428	June-20, November-17	97	['G21255C', 'C22227T', 'C241T', 'C5170T', 'C26801G', 'C6286T', 'G370T', 'A23403G', 'C3037T', 'A25974C', 'G11132T', 'C25904T', 'A28995G', 'G29645T', 'G11083T', 'T445C', 'A20059C', 'C14408T', 'C21575T', 'C28932T']
Trento/Ph3_RUN1_NB22/2020-10-14	B.1.367	1	UK, France, Switzerland	359	June-08, December-29	55	['G22661T', 'C3099T', 'C9246T', 'C10525T', 'C10301A', 'G21800T', 'C1059T', 'C241T', 'G11851T', 'A23403G', 'C3037T', 'G27632T', 'G4960T', 'C6070T', 'C7564T', 'C10279T', 'G25563T', 'G22745T', 'C4927T', 'G10688T', 'G25855T', 'C7303T', 'C4965T', 'G29402T', 'C27804T', 'C28830A', 'C14230A', 'G29779T', 'C14408T', 'C10582T']
Trento/Ph3_RUN1_NB23/2020-10-14	B.1.177	1	UK, Spain, Denmark	25428	June-20, November-17	97	['G21255C', 'C22227T', 'C241T', 'C26801G', 'C29366T', 'C6286T', 'C7086T', 'C8106T', 'C3037T', 'A23403G', 'G29402T', 'C7735T', 'G29645T', 'T445C', 'C12488T', 'C14408T', 'G23477A', 'C28932T']
Altavalle/Ph3_RUN1_NB24/2020-10-13	B.1.438	1	UK, Denmark, USA	39	June-08, January-02	51	['C241T', 'A1558G', 'C3037T', 'A23403G', 'C25904T', 'G29759T', 'C23525T', 'G25563T', 'T5619C', 'C24826T', 'G28209C', 'G25429T', 'C14408T', 'A1154G', 'G29474T', 'C19955A', 'C18877T']
Trento/Ph4_RUN1_NB01/2020-11-04	B.1	1	USA, UK, Spain	19204	January-28, January-02	51	['C16323T', 'C1059T', 'C241T', 'G23608T', 'C28887T', 'A23403G', 'C1427T', 'C3037T', 'C8334T', 'C26645T', 'C27434T', 'G25563T', 'C1302T', 'C6145T', 'C14408T', 'C21575T', 'C5052T', 'C11620T', 'C29642T']
Vallarsa/Ph4_RUN1_NB02/2020-10-27	B.1.1.1	1	UK, Denmark, Peru	5680	March-02, November-11	103	['C22227T', 'C241T', 'G28882A', 'A23403G', 'C3037T', 'C13536T', 'G28883C', 'T21154G', 'C4002T', 'G28881A', 'C23731T', 'C14408T', 'G10097A', 'C5052T', 'C10252T', 'G6320T']
Trento/Ph4_RUN1_NB03/2020-10-26	B.1.1.1	1	UK, Denmark, Peru	5680	March-02, November-11	103	['C22227T', 'C241T', 'G28882A', 'A23403G', 'C3037T', 'C5526T', 'C13536T', 'C26645T', 'G28883C', 'C9246T', 'T21154G', 'G26209C', 'C4002T', 'G28881A', 'C23731T', 'C14408T', 'G10097A', 'C5052T', 'C10252T', 'G6320T']
Giovo/Ph4_RUN1_NB04/2020-10-09	B.1.258	1	UK, Denmark, Czech_Republic	2076	March-25, January-03	50	['G29734C', 'A20268G', 'T26972C', 'C27800A', 'C241T', 'G17572T', 'A23403G', 'C3037T', 'C10765T', 'T21771-', 'C22879A', 'T21769-', 'C8047T', 'C14408T', 'C21767-', 'C17104T', 'A21768-', 'T7767C', 'A21766-', 'G12988T', 'G21770-', 'G18028T', 'G15598A', 'T24910C']
Bassano_del_Grappa/Ph4_RUN1_NB05/2020-10-26	B.1.160	1	UK, Denmark, Switzerland	3708	July-16, January-02	51	['G22992A', 'C26735T', 'G15766T', 'C28253T', 'G17019T', 'C18877T', 'C241T', 'A23403G', 'C3037T', 'G29399A', 'A16889G', 'C25710T', 'G25217T', 'C4543T', 'G28975C', 'C11497T', 'G5629T', 'G25563T', 'T26876C', 'G9526T', 'C14408T', 'G13993T']
Nogaredo/Ph4_RUN1_NB06/2020-10-28	B.1.221	1	Netherlands, UK, Belgium	1425	June-11, January-02	51	['C28854T', 'C241T', 'C28651T', 'C3602T', 'A2713G', 'C3037T', 'C21855T', 'A23403G', 'C6941T', 'C16887T', 'A25505G', 'G25996T', 'G25906C', 'C28869T', 'C15324T', 'C14408T', 'T1984C']
Rovereto/Ph4_RUN1_NB07/2020-10-15	B.1.1.1	1	UK, Denmark, Peru	5680	March-02, November-11	103	['C22227T', 'C241T', 'G28882A', 'A23403G', 'C3037T', 'C13536T', 'G28883C', 'T21154G', 'C4002T', 'G28881A', 'C23731T', 'C14408T', 'G10097A', 'C5052T', 'C10252T', 'G6320T']
Stezzano/Ph4_RUN1_NB08/2020-12-29	B.1.177	1	UK, Spain, Denmark	25428	June-20, November-17	97	['C22227T', 'C920T', 'C5170T', 'G24293A', 'G10610T', 'T445C', 'C26801G', 'C241T', 'A23403G', 'C3037T', 'C10369T', 'G11132T', 'G29645T', 'C6286T', 'C28932T', 'G21255C', 'C5365T', 'C14925T', 'T23823C', 'C20946T', 'C14408T', 'C25511T']
Pergine_Valsugana/Ph4_RUN1_NB09/2020-10-21	B.1.177	1	UK, Spain, Denmark	25428	June-20, November-17	97	['G21255C', 'C22227T', 'C241T', 'C5512T', 'C26801G', 'C6286T', 'T23042C', 'C3037T', 'A23403G', 'G29645T', 'T445C', 'T8284C', 'C14408T', 'C28932T', 'C29754T', 'C2488T']
Malé/Ph4_RUN1_NB10/2020-10-22	B.1.177	1	UK, Spain, Denmark	25428	June-20, November-17	97	['G21255C', 'C22227T', 'C241T', 'G22346T', 'G25455T', 'C6286T', 'G21296A', 'A23403G', 'C3037T', 'C26801G', 'G18088T', 'C22377T', 'C2062T', 'G23282T', 'G29645T', 'T445C', 'C14408T', 'C1513T', 'C28932T', 'T18736C']
Rovereto/Ph4_RUN1_NB11/2020-10-27	B.1.1.1	1	UK, Denmark, Peru	5680	March-02, November-11	103	['C22227T', 'C241T', 'G28882A', 'A23403G', 'C3037T', 'C13536T', 'C26645T', 'G28883C', 'T21154G', 'C4002T', 'G28881A', 'C23731T', 'C14408T', 'G10097A', 'C5052T', 'C10252T', 'G6320T']
Riva_del_Garda/Ph4_RUN1_NB12/2020-10-26	B.1.177	1	UK, Spain, Denmark	25428	June-20, November-17	97	['G21255C', 'C22227T', 'C241T', 'C5170T', 'C26801G', 'C6286T', 'A25974C', 'A23403G', 'C3037T', 'G27514A', 'G11132T', 'C25904T', 'A28995G', 'G29645T', 'T445C', 'C14408T', 'C28932T']
Pergine_Valsugana/Ph4_RUN1_NB13/2020-10-30	B.1.177	1	UK, Spain, Denmark	25428	June-20, November-17	97	['C22227T', 'C5170T', 'C27145T', 'G11083T', 'T445C', 'T21994-', 'C26801G', 'C241T', 'A23403G', 'C3037T', 'G11132T', 'A28995G', 'G29645T', 'T21995-', 'C6286T', 'C25904T', 'C28932T', 'G21255C', 'A25974C', 'C9165T', 'A21996-', 'C14408T']
Lavis/Ph4_RUN1_NB14/2020-10-15	B.1.258.3	1	UK, Romania, Denmark	317	July-06, December-28	56	['G29734C', 'C241T', 'T20799C', 'C5407T', 'C3037T', 'C22879A', 'A23403G', 'T16213C', 'G1464A', 'G18803T', 'C17104T', 'C26681T', 'A10978T', 'C14408T', 'A20268G', 'T7767C', 'A23631G', 'C8047T']
Altavalle/Ph4_RUN1_NB15/2020-12-29	B.1.177	1	UK, Spain, Denmark	25428	June-20, November-17	97	['G21255C', 'C22227T', 'C241T', 'C5170T', 'C22326T', 'C6286T', 'A19334G', 'A23403G', 'C3037T', 'C21859T', 'A25974C', 'G11132T', 'C25904T', 'A28995G', 'G29645T', 'T445C', 'C14408T', 'C28932T', 'C26801G']
Trento/Ph4_RUN1_NB16/2020-10-14	B.1.367	1	UK, France, Switzerland	359	June-08, December-29	55	['G22661T', 'C3099T', 'C9246T', 'C10525T', 'C10301A', 'G21800T', 'C1059T', 'C241T', 'G11851T', 'A23403G', 'C3037T', 'G27632T', 'G4960T', 'C6070T', 'C7564T', 'C10279T', 'G25563T', 'G22745T', 'C4927T', 'G10688T', 'G25855T', 'C7303T', 'C4965T', 'G29402T', 'C27804T', 'C28830A', 'C14230A', 'G29779T', 'C14408T', 'C10582T']
Terre_d'Adige/Ph4_RUN1_NB17/2020-10-14	B.1.177	1	UK, Spain, Denmark	25428	June-20, November-17	97	['G21255C', 'C22227T', 'C241T', 'A4326G', 'G22346T', 'C6286T', 'G25440T', 'A23403G', 'C3037T', 'C26801G', 'C22377T', 'C17569T', 'G29645T', 'T445C', 'G8131T', 'C14408T', 'C1513T', 'G28436T', 'C28932T', 'G26104T']
Rovereto/Ph4_RUN1_NB18/2020-12-02	B.1.177	1	UK, Spain, Denmark	25428	June-20, November-17	97	['G21255C', 'C22227T', 'C241T', 'C5170T', 'C26801G', 'C6286T', 'A25974C', 'A23403G', 'C3037T', 'G11132T', 'C25904T', 'A28995G', 'T12628C', 'G29645T', 'T445C', 'C14408T', 'C28932T']
Trento/Ph4_RUN1_NB19/2020-10-15	B.1.177	1	UK, Spain, Denmark	25428	June-20, November-17	97	['G21255C', 'C22227T', 'C241T', 'C5170T', 'C26801G', 'C6286T', 'A25974C', 'A23403G', 'C3037T', 'G27514A', 'G11132T', 'C25904T', 'A28995G', 'G29645T', 'T445C', 'C14408T', 'C28932T']
Ville_d'Anaunia/Ph4_RUN1_NB20/2020-10-14	B.1.177	1	UK, Spain, Denmark	25428	June-20, November-17	97	['G21255C', 'C22227T', 'C241T', 'C5170T', 'C26801G', 'C6286T', 'G370T', 'A23403G', 'C3037T', 'A25974C', 'G11132T', 'C25904T', 'A28995G', 'G29645T', 'G11083T', 'T445C', 'A20059C', 'C14408T', 'C21575T', 'C28932T']
Comano_Terme/Ph4_RUN1_NB21/2020-10-13	B.1.177	1	UK, Spain, Denmark	25428	June-20, November-17	97	['G21255C', 'C22227T', 'C241T', 'C26801G', 'C29366T', 'C6286T', 'C7086T', 'C8106T', 'C3037T', 'A23403G', 'G29645T', 'T445C', 'C12488T', 'C14408T', 'G23477A', 'C28932T', 'C20016T']
Trento/Ph4_RUN1_NB22/2020-12-29	B.1.177	1	UK, Spain, Denmark	25428	June-20, November-17	97	['C22227T', 'C27982T', 'C5170T', 'T445C', 'T24511G', 'G6266T', 'C26801G', 'C241T', 'G23587T', 'A23403G', 'C3037T', 'G11132T', 'G29645T', 'C6286T', 'C8140T', 'C28932T', 'G21255C', 'A10323G', 'C14408T', 'A16395C', 'C19662T']
Trento/Ph4_RUN1_NB23/2020-10-14	B.1.367	1	UK, France, Switzerland	359	June-08, December-29	55	['G15327T', 'G22661T', 'C3099T', 'C9246T', 'C10525T', 'C10301A', 'G21800T', 'C1059T', 'C241T', 'G11851T', 'A23403G', 'C3037T', 'G27632T', 'G4960T', 'C6070T', 'C7564T', 'C10279T', 'G25563T', 'G22745T', 'C4927T', 'G10688T', 'G25855T', 'C7303T', 'G11055T', 'C4965T', 'G29402T', 'C27804T', 'C28830A', 'C14230A', 'G29779T', 'C14408T', 'C10582T']
Pergine_Valsugana/Ph4_RUN1_NB24/2020-10-21	B.1.177	1	UK, Spain, Denmark	25428	June-20, November-17	97	['G21255C', 'C22227T', 'C241T', 'G18186T', 'G22346T', 'C6286T', 'C26801G', 'A23403G', 'C3037T', 'C1377T', 'C22377T', 'C2062T', 'G29645T', 'T445C', 'C14408T', 'C1513T', 'C29095T', 'C28932T']
UNKNOWN/Ph4_RUN2_NB01/2020-10-15	B.1.177	1	UK, Spain, Denmark	25428	June-20, November-17	97	['G21255C', 'C22227T', 'C241T', 'G18186T', 'G22346T', 'C6286T', 'C26801G', 'A23403G', 'C3037T', 'T5593C', 'C1377T', 'C22377T', 'C2062T', 'G29645T', 'T445C', 'C14408T', 'C1513T', 'C28932T', 'C13499T']
Storo/Ph4_RUN2_NB02/2020-12-28	B.1.160	1	UK, Denmark, Switzerland	3708	July-16, January-02	51	['G22992A', 'C10681T', 'G26062T', 'C26735T', 'G15766T', 'C1102T', 'G17019T', 'T26160-', 'G3980T', 'C18877T', 'C241T', 'A23403G', 'C3037T', 'G29399A', 'A16889G', 'C25710T', 'G13993T', 'C4543T', 'G28975C', 'A26161-', 'C11497T', 'A19906G', 'G5629T', 'G25563T', 'T26159-', 'T26876C', 'G9526T', 'G26158-', 'C14408T', 'A21510G']
Mezzocorona/Ph4_RUN2_NB03/2020-12-29	B.1.177	1	UK, Spain, Denmark	25428	June-20, November-17	97	['C10202T', 'C22227T', 'C27982T', 'C5170T', 'C28887T', 'C27981T', 'T445C', 'C12412T', 'C26801G', 'C241T', 'G23587T', 'A23403G', 'C3037T', 'G11132T', 'G29645T', 'C6286T', 'G185T', 'C8140T', 'C28932T', 'T10288G', 'G21255C', 'C14408T']
Rovereto/Ph4_RUN2_NB04/2020-12-02	B.1	1	USA, UK, Spain	19204	January-28, January-02	51	['C16323T', 'C1059T', 'C241T', 'G23608T', 'C28887T', 'A23403G', 'C1427T', 'C3037T', 'C8334T', 'C26601T', 'C26645T', 'C27434T', 'G25563T', 'C21658T', 'C1302T', 'C6145T', 'C14408T', 'C5052T', 'C11620T', 'C29642T']
Tre_Ville/Ph4_RUN2_NB05/2020-12-29	B.1.177	1	UK, Spain, Denmark	25428	June-20, November-17	97	['G21255C', 'C22227T', 'C241T', 'C5170T', 'C26801G', 'C6286T', 'A25974C', 'A23403G', 'C3037T', 'G11132T', 'C25904T', 'A28995G', 'G29645T', 'T445C', 'C26029A', 'C14408T', 'C28932T', 'T10963C', 'C4331T']
Pozzolengo/Ph4_RUN2_NB06/2020-10-22	B.1	1	USA, UK, Spain	19204	January-28, January-02	51	['C16323T', 'C1059T', 'C241T', 'G23608T', 'C28887T', 'A23403G', 'C1427T', 'C3037T', 'C8334T', 'C26645T', 'C27434T', 'G25563T', 'C1302T', 'C6145T', 'C14408T', 'C5052T', 'C11620T', 'C29642T']
Rovereto/Ph4_RUN2_NB07/2020-12-29	B.1.177	1	UK, Spain, Denmark	25428	June-20, November-17	97	['G21255C', 'C3923T', 'C241T', 'C22227T', 'A23806G', 'C6286T', 'C26801G', 'A23403G', 'C3037T', 'G29737T', 'C29535T', 'G29645T', 'T445C', 'C21767T', 'G25785T', 'C14408T', 'C28932T']
Trento/Ph4_RUN2_NB08/2020-12-02	B.1.367	1	UK, France, Switzerland	359	June-08, December-29	55	['C3099T', 'C9246T', 'C10525T', 'C10301A', 'T18792C', 'G21800T', 'C1059T', 'C241T', 'G11851T', 'A23403G', 'C3037T', 'G27632T', 'G4960T', 'C6070T', 'C7564T', 'C10279T', 'G25563T', 'C4927T', 'G10688T', 'G25855T', 'C26022T', 'C7303T', 'C4965T', 'G24933T', 'G29402T', 'C27804T', 'C28830A', 'C14230A', 'G29779T', 'C14408T', 'C10582T']
Trento/Ph4_RUN2_NB09/2020-10-30	B.1.1.305	1	UK, Switzerland, Denmark	46	July-27, November-08	106	['C241T', 'C3736T', 'C20178T', 'T19275A', 'G20548T', 'A23403G', 'C3037T', 'G26211T', 'C27059T', 'G28882A', 'C26534T', 'G29692T', 'G28881A', 'G29810T', 'C14408T', 'G28883C', 'C5284T', 'C18252T']
Trento/Ph4_RUN2_NB10/2020-10-14	B.1	1	USA, UK, Spain	19204	January-28, January-02	51	['C16323T', 'C1059T', 'C241T', 'G23608T', 'C28887T', 'A23403G', 'C1427T', 'C3037T', 'C8334T', 'C26645T', 'C27434T', 'G25563T', 'C1302T', 'C6145T', 'C14408T', 'C5052T', 'C11620T', 'C29642T']
Mezzolombardo/Ph4_RUN2_NB11/2020-10-15	B.1.177	1	UK, Spain, Denmark	25428	June-20, November-17	97	['G21255C', 'C22227T', 'C26801G', 'C5170T', 'C6286T', 'G370T', 'A23403G', 'C3037T', 'A25974C', 'G11132T', 'C25904T', 'A28995G', 'G29645T', 'G11083T', 'T445C', 'A20059C', 'C14408T', 'C21575T', 'C28932T']
Primiero_San_Martino_di_Castrozza/Ph4_RUN2_NB12/2020-12-29	B.1.177	1	UK, Spain, Denmark	25428	June-20, November-17	97	['G21255C', 'C22227T', 'C241T', 'C26801G', 'C6286T', 'A23403G', 'C3037T', 'T6654C', 'C683T', 'G29737T', 'C29535T', 'G29645T', 'T445C', 'C21767T', 'G25785T', 'T18409C', 'C8389T', 'C14408T', 'G20578T', 'C28932T']
Pergine_Valsugana/Ph4_RUN2_NB13/2020-12-29	B.1.177	1	UK, Spain, Denmark	25428	June-20, November-17	97	['G21255C', 'C22227T', 'C26801G', 'G28739T', 'C6286T', 'C14408T', 'C3037T', 'A23403G', 'G29751T', 'C25000T', 'G29645T', 'G1006A', 'C27143T', 'G10521A', 'C14120T', 'C1513T', 'C28932T', 'C11956T', 'C11747T']
Cembra_Lisignago/Ph4_RUN2_NB14/2020-10-14	B.1.177	1	UK, Spain, Denmark	25428	June-20, November-17	97	['G21255C', 'C22227T', 'C241T', 'C26801G', 'C6286T', 'A23403G', 'C3037T', 'G29751T', 'C25000T', 'G29645T', 'T445C', 'C27143T', 'G10521A', 'C14408T', 'C1513T', 'C28932T', 'C11747T']
Sant'Orsola_Terme/Ph4_RUN2_NB15/2020-12-29	B.1	1	USA, UK, Spain	19204	January-28, January-02	51	['C28854T', 'C241T', 'A23403G', 'A2713G', 'C3037T', 'C6941T', 'G25906C', 'C28869T', 'C19185T', 'C15324T', 'C14408T', 'T1984C', 'G9273A']
Civezzano/Ph4_RUN2_NB16/2020-10-15	B.1.177	1	UK, Spain, Denmark	25428	June-20, November-17	97	['G21255C', 'C22227T', 'C5512T', 'C5170T', 'G25354T', 'A25974C', 'C26801G', 'A23403G', 'C3037T', 'G11132T', 'A28995G', 'G29645T', 'T445C', 'G28436T', 'C14408T', 'C28932T']
Brentonico/Ph4_RUN2_NB17/2020-12-02	B.1.177	1	UK, Spain, Denmark	25428	June-20, November-17	97	['G21255C', 'C22227T', 'C26801G', 'C5170T', 'C6286T', 'A25974C', 'A23403G', 'C3037T', 'G11132T', 'C25904T', 'A28995G', 'G29645T', 'T445C', 'C14408T', 'C28932T']
Trento/Ph4_RUN2_NB18/2020-10-14	B.1	1	USA, UK, Spain	19204	January-28, January-02	51	['C16323T', 'C1059T', 'C28887T', 'G23608T', 'C2449T', 'C1427T', 'C3037T', 'C8334T', 'A23403G', 'C26645T', 'C27434T', 'G25563T', 'C1302T', 'C6145T', 'C14408T', 'C5052T', 'C11620T', 'C29642T']
Ton/Ph4_RUN2_NB19/2020-10-14	B.1.177	1	UK, Spain, Denmark	25428	June-20, November-17	97	['C22227T', 'C26801G', 'C3646T', 'C6286T', 'T24721C', 'A23403G', 'C3037T', 'G29645T', 'T445C', 'C14408T', 'C28932T', 'C13019T', 'G7960A', 'G21520T']
Pergine_Valsugana/Ph4_RUN2_NB20/2020-10-14	B.1.438	1	UK, Denmark, USA	39	June-08, January-02	51	['C17327T', 'A1558G', 'C3037T', 'A23403G', 'C25904T', 'G29759T', 'C23525T', 'G25563T', 'T5619C', 'C24826T', 'G28209C', 'G25429T', 'C14408T', 'A1154G', 'C16394T', 'G29474T', 'C19955A', 'C18877T']
Isera/Ph4_RUN2_NB21/2020-12-29	B.1.177	1	UK, Spain, Denmark	25428	June-20, November-17	97	['G21255C', 'C22227T', 'C26801G', 'C6286T', 'A23403G', 'C3037T', 'G29751T', 'C2110T', 'C25000T', 'G29645T', 'T445C', 'C27143T', 'G10521A', 'C14408T', 'C1513T', 'C28932T', 'C11747T']
Cembra_Lisignago/Ph4_RUN2_NB22/2020-10-14	B.1	1	USA, UK, Spain	19204	January-28, January-02	51	['A23403G', 'C3037T', 'C24826T', 'C14408T', 'C16394T']
Mori/Ph4_RUN2_NB23/2020-12-02	B.1.177	1	UK, Spain, Denmark	25428	June-20, November-17	97	['G21255C', 'C22227T', 'C26801G', 'A23403G', 'C3037T', 'G29645T', 'T445C', 'C14408T']
Rovereto/Ph4_RUN2_NB24/2020-12-29	B.1.177	1	UK, Spain, Denmark	25428	June-20, November-17	97	['G21255C', 'C22227T', 'A4326G', 'G25440T', 'C26801G', 'C6286T', 'A23403G', 'C3037T', 'C17569T', 'G29645T', 'T445C', 'C14408T', 'G26104T']
Civezzano/Ph4_RUN3_NB01/2020-10-14	B.1.177	1	UK, Spain, Denmark	25428	June-20, November-17	97	['G21255C', 'C26801G', 'A23403G', 'C3037T', 'G29645T', 'T445C', 'C14408T']
Garniga_Terme/Ph4_RUN3_NB02/2020-12-29	B.1.177	1	UK, Spain, Denmark	25428	June-20, November-17	97	['G21255C', 'C22227T', 'C26801G', 'C5170T', 'C28651T', 'C6286T', 'A25974C', 'A23403G', 'C3037T', 'C25904T', 'G29645T', 'T445C', 'C14408T']
Civezzano/Ph4_RUN3_NB03/2020-10-14	B.1.177	1	UK, Spain, Denmark	25428	June-20, November-17	97	['G21255C', 'C22227T', 'C26801G', 'C5170T', 'C6286T', 'A25974C', 'A23403G', 'C3037T', 'A28995G', 'G29645T', 'T445C', 'C14408T', 'C28932T']
Trento/Ph4_RUN3_NB04/2020-10-14	B.1	1	USA, UK, Spain	19204	January-28, January-02	51	['C29774T', 'C28905T', 'A23403G', 'C3037T', 'T26966G', 'A1803G', 'C21658T', 'C15324T', 'C14408T', 'G26196T', 'G3692T', 'G28903T']
Mezzolombardo/Ph4_RUN3_NB05/2020-10-14	B.1	1	USA, UK, Spain	19204	January-28, January-02	51	['G11851T', 'A23403G', 'C3037T', 'G29402T', 'C14408T']
Calceranica_al_Lago/Ph4_RUN3_NB06/2020-10-14	B.1	1	USA, UK, Spain	19204	January-28, January-02	51	['C3037T', 'A23403G', 'C14408T']
Cembra_Lisignago/Ph4_RUN3_NB07/2020-10-14	B.1	1	USA, UK, Spain	19204	January-28, January-02	51	['C3037T', 'A23403G', 'C14408T']
Lavis/Ph4_RUN3_NB08/2020-10-14	B.1	1	USA, UK, Spain	19204	January-28, January-02	51	['C3037T', 'A23403G', 'C14408T']
Lavis/Ph4_RUN3_NB09/2020-10-14	B.1.1.29	1	UK, Ireland	110	March-22, June-17	250	['G28882A', 'A23403G', 'C3037T', 'G28881A', 'C14408T', 'G28883C']
Trento/Ph4_RUN3_NB10/2020-12-02	B.1	1	USA, UK, Spain	19204	January-28, January-02	51	['C3037T', 'A23403G', 'C14408T']
Rovereto/Ph4_RUN3_NB11/2020-12-02	B.1.1.29	1	UK, Ireland	110	March-22, June-17	250	['G28882A', 'A23403G', 'C3037T', 'G29645T', 'G28881A', 'C14408T', 'G28883C']
Volano/Ph4_RUN3_NB12/2020-12-02	B.1	1	USA, UK, Spain	19204	January-28, January-02	51	['C3037T', 'A23403G', 'C14408T']
Cembra_Lisignago/Ph4_RUN3_NB13/2020-10-14	B.1	1	USA, UK, Spain	19204	January-28, January-02	51	['C3037T', 'A23403G', 'C14408T']
